# Supplementary material for: Exploring Cluster-Dependent Antibacterial Activities and Resistance Pathways of NOSO-502 and Colistin against Enterobacter cloacae Complex Species
Source: Antimicrob Agents Chemother. 2022 Oct 6;66(11):e00776-22. doi: 10.1128/aac.00776-22 (PMC9664853; doi:10.1128/aac.00776-22)
Supplement: Supplemental file 2 — Table S4. Download aac.00776-22-s0002.xlsx, XLSX file, 0.1 MB [file aac.00776-22-s0002.xlsx]

## Sheet: final_table
Study genome ID	Original genome ID	Hsp60 cluster	pgap identification confidence	pgap identification result	BioProject.Accession	BioSample.Accession	Publication	ECL_01758	coverage_ECL_01758	identity_ECL_01758	ECL_01759	coverage_ECL_01759	identity_ECL_01759	ECL_01760	coverage_ECL_01760	identity_ECL_01760	ECL_01761	coverage_ECL_01761	identity_ECL_01761	ECL_01762	coverage_ECL_01762	identity_ECL_01762
ATCC-13047	ATCC-13047	C11	HIGH	Enterobacter cloacae subsp. cloacae ATCC 13047	PRJNA45793	SAMN02603901	Complete genome sequence of Enterobacter cloacae subsp. cloacae type strain ATCC 13047	ECL_01758	100.0	100.0	ECL_01759	100.0	100.0	ECL_01760	100.0	100.0	ECL_01761	100.0	100.0	ECL_01762	100.0	100.0
ATCC-35953	ATCC-35953	C1	HIGH	Enterobacter asburiae	PRJNA285282	SAMN03742638	-	ECL_01758	99.97	78.62	ECL_01759	92.8	76.73	ECL_01760	96.12	67.55	ECL_01761	100.0	78.87	ECL_01762	99.44	75.19
ATCC-49162	ATCC-49162	C7	HIGH	Enterobacter hormaechei ATCC 49162	PRJNA343410	SAMN05787340	-	-	-	-	-	-	-	-	-	-	-	-	-	-	-	-
DS-11005	DS-11005	C10	HIGH	Enterobacter sichuanensis	PRJNA393769	SAMN07448201	-	-	-	-	-	-	-	-	-	-	-	-	-	-	-	-
DSM-13645	DSM-13645	C2	HIGH	Enterobacter kobei	PRJNA259658	SAMN05581747	Comprehensive Genome Analysis of Carbapenemase-Producing Enterobacter spp New Insights into Phylogeny Population Structure and Resistance Mechanisms	ECL_01758	99.94	78.47	ECL_01759	91.36	76.73	ECL_01760	82.69	68.52	ECL_01761	100.0	77.3	ECL_01762	98.69	74.34
DSM-14563	DSM-14563	C3	HIGH	Enterobacter hormaechei subsp. hoffmannii	PRJNA259658	SAMN05581748	Comprehensive Genome Analysis of Carbapenemase-Producing Enterobacter spp New Insights into Phylogeny Population Structure and Resistance Mechanisms	-	-	-	-	-	-	-	-	-	-	-	-	-	-	-
DSM-16690	DSM-16690	C4	HIGH	Enterobacter roggenkampii	PRJNA259658	SAMN05581750	Comprehensive Genome Analysis of Carbapenemase-Producing Enterobacter spp New Insights into Phylogeny Population Structure and Resistance Mechanisms	ECL_01758	99.22	78.12	-	-	-	ECL_01760	86.3	68.86	ECL_01761	100.0	78.16	ECL_01762	98.69	74.81
DSM-16691	DSM-16691	C8	HIGH	Enterobacter hormaechei subsp. steigerwaltii	PRJNA259658	SAMN05581751	Comprehensive Genome Analysis of Carbapenemase-Producing Enterobacter spp New Insights into Phylogeny Population Structure and Resistance Mechanisms	-	-	-	-	-	-	-	-	-	-	-	-	-	-	-
EB-247	EB-247	C9	HIGH	Enterobacter bugandensis	PRJEB11452	SAMEA104115216	-	ECL_01758	99.94	78.31	-	-	-	ECL_01760	83.46	66.87	ECL_01761	99.86	79.04	ECL_01762	98.41	75.17
EN-119	EN-119	C5	HIGH	Enterobacter ludwigii	PRJNA343411	SAMN05787341	-	ECL_01758	98.77	73.96	ECL_01759	90.37	70.49	-	-	-	ECL_01761	99.15	69.2	ECL_01762	94.38	66.8
JM-458	JM-458	C1	HIGH	Enterobacter asburiae	PRJEB20384	SAMEA103972944	-	ECL_01758	100.0	78.46	ECL_01759	92.69	77.18	ECL_01760	82.69	68.21	ECL_01761	99.86	79.18	ECL_01762	98.6	75.69
LMG-27195	LMG-27195	C6	HIGH	Enterobacter hormaechei subsp. xiangfangensis	PRJNA259658	SAMN05581746	Comprehensive Genome Analysis of Carbapenemase-Producing Enterobacter spp New Insights into Phylogeny Population Structure and Resistance Mechanisms	-	-	-	-	-	-	-	-	-	-	-	-	-	-	-
ncbi10	GCF_001023305.1_ASM102330v1_genomic	C9	HIGH	Enterobacter bugandensis	PRJNA259658	SAMN03732693	Comprehensive Genome Analysis of Carbapenemase-Producing Enterobacter spp New Insights into Phylogeny Population Structure and Resistance Mechanisms	ECL_01758	99.84	78.46	-	-	-	ECL_01760	83.72	67.68	ECL_01761	99.86	79.46	ECL_01762	98.41	74.98
ncbi11	GCF_002890725.1_ASM289072v1_genomic	C9	HIGH	Enterobacter bugandensis	PRJNA319366	SAMN08348339	-	ECL_01758	99.94	78.28	-	-	-	ECL_01760	83.72	67.38	ECL_01761	99.86	79.32	ECL_01762	98.41	75.07
ncbi12	GCF_002890755.1_ASM289075v1_genomic	C9	HIGH	Enterobacter bugandensis	PRJNA319366	SAMN08348340	-	ECL_01758	99.94	78.28	-	-	-	ECL_01760	83.72	67.38	ECL_01761	99.86	79.32	ECL_01762	98.41	75.07
ncbi2	GCF_001518315.1_ASM151831v1_genomic	C9	HIGH	Enterobacter bugandensis	PRJNA259658	SAMN04407782	Comprehensive Genome Analysis of Carbapenemase-Producing Enterobacter spp New Insights into Phylogeny Population Structure and Resistance Mechanisms	ECL_01758	99.71	78.26	-	-	-	ECL_01760	83.72	67.68	ECL_01761	99.86	79.46	ECL_01762	98.69	74.72
ncbi3	GCF_001518395.1_ASM151839v1_genomic	C9	HIGH	Enterobacter bugandensis	PRJNA259658	SAMN04407792	Comprehensive Genome Analysis of Carbapenemase-Producing Enterobacter spp New Insights into Phylogeny Population Structure and Resistance Mechanisms	ECL_01758	99.94	78.44	-	-	-	ECL_01760	83.72	67.07	ECL_01761	99.86	79.18	ECL_01762	98.41	75.26
ncbi4	GCF_001022595.1_ASM102259v1_genomic	C9	HIGH	Enterobacter bugandensis	PRJNA259658	SAMN03732713	Comprehensive Genome Analysis of Carbapenemase-Producing Enterobacter spp New Insights into Phylogeny Population Structure and Resistance Mechanisms	ECL_01758	99.84	78.27	-	-	-	ECL_01760	83.72	67.38	ECL_01761	99.86	79.18	ECL_01762	98.41	74.98
ncbi5	GCF_003627555.1_ASM362755v1_genomic	C9	HIGH	Enterobacter bugandensis	PRJNA319366	SAMN08348341	-	ECL_01758	99.94	78.28	-	-	-	ECL_01760	83.72	67.38	ECL_01761	99.86	79.32	ECL_01762	98.41	75.07
ncbi6	GCF_002890765.1_ASM289076v1_genomic	C9	HIGH	Enterobacter bugandensis	PRJNA319366	SAMN08348342	-	ECL_01758	99.94	78.28	-	-	-	ECL_01760	83.72	67.38	ECL_01761	99.86	79.32	ECL_01762	98.41	75.07
ncbi7	GCF_002890715.1_ASM289071v1_genomic	C9	HIGH	Enterobacter bugandensis	PRJNA319366	SAMN08348342	-	ECL_01758	99.94	78.28	-	-	-	ECL_01760	83.72	67.38	ECL_01761	99.86	79.32	ECL_01762	98.41	75.07
ncbi8	GCF_000957065.1_ASM95706v1_genomic	C9	HIGH	Enterobacter bugandensis	PRJNA259658	SAMN03283644	Comprehensive Genome Analysis of Carbapenemase-Producing Enterobacter spp New Insights into Phylogeny Population Structure and Resistance Mechanisms	ECL_01758	99.94	78.15	-	-	-	ECL_01760	83.72	68.29	ECL_01761	99.86	79.46	ECL_01762	98.41	75.07
ncbi9	GCF_001631115.1_ASM163111v1_genomic	C9	HIGH	Enterobacter bugandensis	PRJNA259658	SAMN04578340	Comprehensive Genome Analysis of Carbapenemase-Producing Enterobacter spp New Insights into Phylogeny Population Structure and Resistance Mechanisms	ECL_01758	99.94	78.28	-	-	-	ECL_01760	83.72	67.68	ECL_01761	99.86	79.32	ECL_01762	98.41	75.35
patric10	550.923	C8	HIGH	Enterobacter hormaechei subsp. steigerwaltii	PRJEB5065	SAMEA2273238	Recent independent emergence of multiple multidrug resistant Serratia marcescens clones within the United Kingdom and Ireland	-	-	-	-	-	-	-	-	-	-	-	-	-	-	-
patric100	550.698	C6	HIGH	Enterobacter hormaechei subsp. oharae	PRJEB5065	SAMEA2273335	Recent independent emergence of multiple multidrug resistant Serratia marcescens clones within the United Kingdom and Ireland	-	-	-	-	-	-	-	-	-	-	-	-	-	-	-
patric1000	550.687	C6	HIGH	Enterobacter hormaechei subsp. oharae	PRJEB5065	SAMEA2273323	Recent independent emergence of multiple multidrug resistant Serratia marcescens clones within the United Kingdom and Ireland	-	-	-	-	-	-	-	-	-	-	-	-	-	-	-
patric1001	550.877	C1	HIGH	Enterobacter asburiae	PRJEB5065	SAMEA2273186	Recent independent emergence of multiple multidrug resistant Serratia marcescens clones within the United Kingdom and Ireland	ECL_01758	99.97	78.33	ECL_01759	92.69	77.3	ECL_01760	83.2	67.08	ECL_01761	99.86	79.18	ECL_01762	98.69	75.19
patric1002	550.863	C8	HIGH	Enterobacter hormaechei subsp. steigerwaltii	PRJEB5065	SAMEA2273495	Recent independent emergence of multiple multidrug resistant Serratia marcescens clones within the United Kingdom and Ireland	-	-	-	-	-	-	-	-	-	-	-	-	-	-	-
patric1003	550.724	C6	HIGH	Enterobacter hormaechei subsp. oharae	PRJEB5065	SAMEA2273367	Recent independent emergence of multiple multidrug resistant Serratia marcescens clones within the United Kingdom and Ireland	-	-	-	-	-	-	-	-	-	-	-	-	-	-	-
patric1004	301102.26	C6	HIGH	Enterobacter hormaechei subsp. xiangfangensis	PRJNA259658	SAMN04252944	Comprehensive Genome Analysis of Carbapenemase-Producing Enterobacter spp New Insights into Phylogeny Population Structure and Resistance Mechanisms	-	-	-	-	-	-	-	-	-	-	-	-	-	-	-
patric1006	299767.16	C5	HIGH	Enterobacter ludwigii	PRJNA335780	SAMN05462048	-	-	-	-	-	-	-	-	-	-	-	-	-	-	-	-
patric1007	301102.32	C6	HIGH	Enterobacter hormaechei subsp. xiangfangensis	PRJNA259658	SAMN04252954	Comprehensive Genome Analysis of Carbapenemase-Producing Enterobacter spp New Insights into Phylogeny Population Structure and Resistance Mechanisms	-	-	-	-	-	-	-	-	-	-	-	-	-	-	-
patric1009	1211025.3	C2	HIGH	Enterobacter kobei	PRJNA170442	SAMN02603959	Complete genome sequence of the endophytic Enterobacter cloacae subsp cloacae strain ENHKU01	ECL_01758	99.94	78.31	ECL_01759	91.03	76.81	ECL_01760	82.69	68.52	ECL_01761	100.0	77.02	ECL_01762	98.69	74.43
patric101	550.840	C6	HIGH	Enterobacter hormaechei subsp. oharae	PRJEB5065	SAMEA2273146	Recent independent emergence of multiple multidrug resistant Serratia marcescens clones within the United Kingdom and Ireland	-	-	-	-	-	-	-	-	-	-	-	-	-	-	-
patric1010	550.718	C6	HIGH	Enterobacter hormaechei subsp. xiangfangensis	PRJEB5065	SAMEA2273360	Recent independent emergence of multiple multidrug resistant Serratia marcescens clones within the United Kingdom and Ireland	-	-	-	-	-	-	-	-	-	-	-	-	-	-	-
patric1011	208224.6	C2	HIGH	Enterobacter kobei	PRJNA259658	SAMN04572688	Comprehensive Genome Analysis of Carbapenemase-Producing Enterobacter spp New Insights into Phylogeny Population Structure and Resistance Mechanisms	ECL_01758	99.9	78.45	ECL_01759	91.36	76.73	ECL_01760	82.69	68.52	ECL_01761	100.0	77.02	ECL_01762	98.69	74.53
patric1012	550.1146	C4	HIGH	Enterobacter roggenkampii	PRJNA391277	SAMN07260410	-	ECL_01758	99.22	78.34	-	-	-	ECL_01760	86.3	67.96	ECL_01761	100.0	78.16	ECL_01762	98.69	75.19
patric1013	550.903	C8	HIGH	Enterobacter hormaechei subsp. steigerwaltii	PRJEB5065	SAMEA2273480	Recent independent emergence of multiple multidrug resistant Serratia marcescens clones within the United Kingdom and Ireland	-	-	-	-	-	-	-	-	-	-	-	-	-	-	-
patric1014	1203195.3	C8	HIGH	Enterobacter hormaechei subsp. steigerwaltii	PRJNA169339	SAMN02470984	Draft genome sequence of Enterobacter cloacae subsp cloacae strain 08XA1 a fecal bacterium of giant pandas	-	-	-	-	-	-	-	-	-	-	-	-	-	-	-
patric1016	550.526	C2	HIGH	Enterobacter kobei	PRJNA259658	SAMN04407765	Comprehensive Genome Analysis of Carbapenemase-Producing Enterobacter spp New Insights into Phylogeny Population Structure and Resistance Mechanisms	ECL_01758	99.94	78.28	ECL_01759	91.03	76.81	ECL_01760	82.69	68.52	ECL_01761	100.0	77.02	ECL_01762	98.69	74.43
patric1017	1329832.3	C4	HIGH	Enterobacter roggenkampii	PRJNA201949	SAMN02138574	-	ECL_01758	99.26	78.04	-	-	-	ECL_01760	86.3	68.86	ECL_01761	100.0	77.87	ECL_01762	98.69	74.91
patric1018	1400150.3	C6	HIGH	Enterobacter hormaechei subsp. xiangfangensis	PRJNA219285	SAMN02356615	-	-	-	-	-	-	-	-	-	-	-	-	-	-	-	-
patric1019	158836.11	C3	HIGH	Enterobacter hormaechei subsp. hoffmannii	PRJNA259658	SAMN04252917	Comprehensive Genome Analysis of Carbapenemase-Producing Enterobacter spp New Insights into Phylogeny Population Structure and Resistance Mechanisms	-	-	-	-	-	-	-	-	-	-	-	-	-	-	-
patric1020	550.254	C8	HIGH	Enterobacter hormaechei subsp. steigerwaltii	PRJNA259658	SAMN03067417	Comprehensive Genome Analysis of Carbapenemase-Producing Enterobacter spp New Insights into Phylogeny Population Structure and Resistance Mechanisms	-	-	-	-	-	-	-	-	-	-	-	-	-	-	-
patric1021	158836.39	C8	HIGH	Enterobacter hormaechei subsp. steigerwaltii	PRJNA351846	SAMN05960959	-	-	-	-	-	-	-	-	-	-	-	-	-	-	-	-
patric1022	550.1422	C6	HIGH	Enterobacter hormaechei subsp. xiangfangensis	PRJNA383602	SAMN06767778	Characterization of the population structure drug resistance mechanisms and plasmids of the community associated Enterobacter cloacae complex in China	-	-	-	-	-	-	-	-	-	-	-	-	-	-	-
patric1023	550.268	C6	HIGH	Enterobacter hormaechei subsp. xiangfangensis	PRJNA272863	SAMN03333162	Clonal Dissemination of Enterobacter cloacae Harboring blaKPC-3 in the Upper Midwestern United States	-	-	-	-	-	-	-	-	-	-	-	-	-	-	-
patric1027	1296536.34	C6	HIGH	Enterobacter hormaechei subsp. xiangfangensis	PRJNA433394	SAMN08513482	-	-	-	-	-	-	-	-	-	-	-	-	-	-	-	-
patric103	61645.78	C4	HIGH	Enterobacter roggenkampii	PRJNA259658	SAMN04252929	Comprehensive Genome Analysis of Carbapenemase-Producing Enterobacter spp New Insights into Phylogeny Population Structure and Resistance Mechanisms	ECL_01758	99.22	78.12	-	-	-	ECL_01760	86.3	68.26	ECL_01761	100.0	78.01	ECL_01762	98.69	75.09
patric1030	550.518	C2	HIGH	Enterobacter kobei	PRJNA259658	SAMN04407783	Comprehensive Genome Analysis of Carbapenemase-Producing Enterobacter spp New Insights into Phylogeny Population Structure and Resistance Mechanisms	ECL_01758	99.94	78.28	ECL_01759	91.36	76.73	ECL_01760	82.69	68.52	ECL_01761	100.0	76.88	ECL_01762	98.69	74.62
patric1031	1333849.3	C3	HIGH	Enterobacter hormaechei subsp. hoffmannii	PRJNA202892	SAMN02713646	Single molecule sequencing to track plasmid diversity of hospital associated carbapenemase producing Enterobacteriaceae	-	-	-	-	-	-	-	-	-	-	-	-	-	-	-
patric1032	550.1420	C2	HIGH	Enterobacter kobei	PRJNA383602	SAMN06767786	Characterization of the population structure drug resistance mechanisms and plasmids of the community associated Enterobacter cloacae complex in China	ECL_01758	99.94	78.38	ECL_01759	91.36	76.73	ECL_01760	82.69	68.21	ECL_01761	100.0	77.3	ECL_01762	98.69	74.43
patric1034	550.524	C8	HIGH	Enterobacter hormaechei subsp. steigerwaltii	PRJNA259658	SAMN04407796	Comprehensive Genome Analysis of Carbapenemase-Producing Enterobacter spp New Insights into Phylogeny Population Structure and Resistance Mechanisms	-	-	-	-	-	-	-	-	-	-	-	-	-	-	-
patric1036	158836.13	C3	HIGH	Enterobacter hormaechei subsp. hoffmannii	PRJNA259658	SAMN04252894	Comprehensive Genome Analysis of Carbapenemase-Producing Enterobacter spp New Insights into Phylogeny Population Structure and Resistance Mechanisms	-	-	-	-	-	-	-	-	-	-	-	-	-	-	-
patric1037	550.530	C6	HIGH	Enterobacter hormaechei subsp. oharae	PRJNA259658	SAMN04407790	Comprehensive Genome Analysis of Carbapenemase-Producing Enterobacter spp New Insights into Phylogeny Population Structure and Resistance Mechanisms	-	-	-	-	-	-	-	-	-	-	-	-	-	-	-
patric1038	550.901	C2	HIGH	Enterobacter kobei	PRJEB5065	SAMEA2273205	Recent independent emergence of multiple multidrug resistant Serratia marcescens clones within the United Kingdom and Ireland	ECL_01758	99.94	78.31	ECL_01759	91.36	76.73	ECL_01760	82.69	68.21	ECL_01761	100.0	76.88	ECL_01762	98.69	74.53
patric1039	550.915	C2	HIGH	Enterobacter kobei	PRJEB5065	SAMEA2273232	Recent independent emergence of multiple multidrug resistant Serratia marcescens clones within the United Kingdom and Ireland	ECL_01758	99.94	78.09	ECL_01759	91.36	76.73	ECL_01760	82.69	68.52	ECL_01761	100.0	76.88	ECL_01762	98.69	74.62
patric104	550.868	C8	HIGH	Enterobacter hormaechei subsp. steigerwaltii	PRJEB5065	SAMEA2273471	Recent independent emergence of multiple multidrug resistant Serratia marcescens clones within the United Kingdom and Ireland	-	-	-	-	-	-	-	-	-	-	-	-	-	-	-
patric1040	550.929	C6	HIGH	Enterobacter hormaechei subsp. oharae	PRJEB5065	SAMEA2273482	Recent independent emergence of multiple multidrug resistant Serratia marcescens clones within the United Kingdom and Ireland	-	-	-	-	-	-	-	-	-	-	-	-	-	-	-
patric1041	208224.4	C2	HIGH	Enterobacter kobei	PRJNA259658	SAMN04252923	Comprehensive Genome Analysis of Carbapenemase-Producing Enterobacter spp New Insights into Phylogeny Population Structure and Resistance Mechanisms	ECL_01758	99.87	78.36	ECL_01759	91.36	76.73	ECL_01760	82.69	68.52	ECL_01761	100.0	76.88	ECL_01762	98.69	74.24
patric1042	301102.18	C6	HIGH	Enterobacter hormaechei subsp. xiangfangensis	PRJNA259658	SAMN04252924	Comprehensive Genome Analysis of Carbapenemase-Producing Enterobacter spp New Insights into Phylogeny Population Structure and Resistance Mechanisms	-	-	-	-	-	-	-	-	-	-	-	-	-	-	-
patric1044	301102.24	C6	HIGH	Enterobacter hormaechei subsp. xiangfangensis	PRJNA259658	SAMN04252934	Comprehensive Genome Analysis of Carbapenemase-Producing Enterobacter spp New Insights into Phylogeny Population Structure and Resistance Mechanisms	-	-	-	-	-	-	-	-	-	-	-	-	-	-	-
patric1045	550.726	C9	HIGH	Enterobacter bugandensis	PRJEB5065	SAMEA2273372	Recent independent emergence of multiple multidrug resistant Serratia marcescens clones within the United Kingdom and Ireland	ECL_01758	99.94	78.24	-	-	-	ECL_01760	83.72	67.68	ECL_01761	99.86	79.04	ECL_01762	98.41	75.17
patric1046	550.732	C3	HIGH	Enterobacter hormaechei subsp. hoffmannii	PRJEB5065	SAMEA2273380	Recent independent emergence of multiple multidrug resistant Serratia marcescens clones within the United Kingdom and Ireland	-	-	-	-	-	-	-	-	-	-	-	-	-	-	-
patric1047	301102.30	C6	HIGH	Enterobacter hormaechei subsp. xiangfangensis	PRJNA259658	SAMN04252887	Comprehensive Genome Analysis of Carbapenemase-Producing Enterobacter spp New Insights into Phylogeny Population Structure and Resistance Mechanisms	-	-	-	-	-	-	-	-	-	-	-	-	-	-	-
patric1048	1329830.3	C3	HIGH	Enterobacter hormaechei subsp. hoffmannii	PRJNA201941	SAMN02138566	-	-	-	-	-	-	-	-	-	-	-	-	-	-	-	-
patric1049	1400152.3	C4	HIGH	Enterobacter roggenkampii	PRJNA219291	SAMN02356619	-	ECL_01758	99.22	78.12	-	-	-	ECL_01760	86.3	68.56	ECL_01761	100.0	78.01	ECL_01762	98.69	75.19
patric105	550.129	C6	HIGH	Enterobacter hormaechei subsp. xiangfangensis	PRJNA259658	SAMN03012832	Comprehensive Genome Analysis of Carbapenemase-Producing Enterobacter spp New Insights into Phylogeny Population Structure and Resistance Mechanisms	-	-	-	-	-	-	-	-	-	-	-	-	-	-	-
patric1050	61645.65	C1	HIGH	Enterobacter asburiae	PRJNA259658	SAMN03732723	Comprehensive Genome Analysis of Carbapenemase-Producing Enterobacter spp New Insights into Phylogeny Population Structure and Resistance Mechanisms	ECL_01758	99.97	78.33	ECL_01759	92.69	77.3	ECL_01760	83.2	67.08	ECL_01761	99.86	79.18	ECL_01762	98.69	75.19
patric1051	1659703.3	C5	HIGH	Enterobacter ludwigii	PRJNA259658	SAMN03732688	Comprehensive Genome Analysis of Carbapenemase-Producing Enterobacter spp New Insights into Phylogeny Population Structure and Resistance Mechanisms	-	-	-	-	-	-	-	-	-	-	-	-	-	-	-
patric1052	550.875	C6	HIGH	Enterobacter hormaechei subsp. oharae	PRJEB5065	SAMEA2273183	Recent independent emergence of multiple multidrug resistant Serratia marcescens clones within the United Kingdom and Ireland	-	-	-	-	-	-	-	-	-	-	-	-	-	-	-
patric1054	550.691	C6	HIGH	Enterobacter hormaechei subsp. xiangfangensis	PRJEB5065	SAMEA2273329	Recent independent emergence of multiple multidrug resistant Serratia marcescens clones within the United Kingdom and Ireland	-	-	-	-	-	-	-	-	-	-	-	-	-	-	-
patric1055	550.849	C6	HIGH	Enterobacter hormaechei subsp. oharae	PRJEB5065	SAMEA2273154	Recent independent emergence of multiple multidrug resistant Serratia marcescens clones within the United Kingdom and Ireland	-	-	-	-	-	-	-	-	-	-	-	-	-	-	-
patric1057	1736700.3	C11	HIGH	Enterobacter cloacae	PRJNA295003	SAMN04158317	Molecular and epidemiological characterization of carbapenemase-producing Enterobacteriaceae in Norway 2007 to 2014	ECL_01758	100.0	98.77	ECL_01759	100.0	98.78	ECL_01760	100.0	100.0	ECL_01761	100.0	98.3	ECL_01762	100.0	98.97
patric1059	550.134	C6	HIGH	Enterobacter hormaechei subsp. xiangfangensis	PRJNA259658	SAMN03012818	Comprehensive Genome Analysis of Carbapenemase-Producing Enterobacter spp New Insights into Phylogeny Population Structure and Resistance Mechanisms	-	-	-	-	-	-	-	-	-	-	-	-	-	-	-
patric106	61645.87	C1	HIGH	Enterobacter asburiae	PRJNA259658	SAMN04430996	Comprehensive Genome Analysis of Carbapenemase-Producing Enterobacter spp New Insights into Phylogeny Population Structure and Resistance Mechanisms	ECL_01758	99.97	78.46	ECL_01759	90.25	77.67	ECL_01760	83.2	68.32	ECL_01761	99.86	79.32	ECL_01762	98.78	75.64
patric1060	550.652	C8	HIGH	Enterobacter hormaechei subsp. steigerwaltii	PRJEB5065	SAMEA2273210	Recent independent emergence of multiple multidrug resistant Serratia marcescens clones within the United Kingdom and Ireland	-	-	-	-	-	-	-	-	-	-	-	-	-	-	-
patric1061	550.646	C8	HIGH	Enterobacter hormaechei subsp. steigerwaltii	PRJEB5065	SAMEA2273321	Recent independent emergence of multiple multidrug resistant Serratia marcescens clones within the United Kingdom and Ireland	-	-	-	-	-	-	-	-	-	-	-	-	-	-	-
patric1062	1812935.19	C4	HIGH	Enterobacter roggenkampii	PRJNA473803	SAMN09283850	An endophytic microbe from an unusual volcanic swamp corn seeks and inhabits root hair cells to extract rock phosphate	ECL_01758	99.26	78.04	-	-	-	ECL_01760	86.3	67.37	ECL_01761	100.0	77.73	ECL_01762	98.69	75.09
patric1064	1643814.3	C2	HIGH	Enterobacter kobei	PRJNA259658	SAMN03495974	Comprehensive Genome Analysis of Carbapenemase-Producing Enterobacter spp New Insights into Phylogeny Population Structure and Resistance Mechanisms	ECL_01758	99.94	78.28	ECL_01759	91.36	76.61	ECL_01760	82.69	68.52	ECL_01761	100.0	77.02	ECL_01762	98.69	74.15
patric1065	550.493	C8	HIGH	Enterobacter hormaechei subsp. steigerwaltii	PRJNA259658	SAMN03495966	Comprehensive Genome Analysis of Carbapenemase-Producing Enterobacter spp New Insights into Phylogeny Population Structure and Resistance Mechanisms	-	-	-	-	-	-	-	-	-	-	-	-	-	-	-
patric1066	550.487	C8	HIGH	Enterobacter hormaechei subsp. steigerwaltii	PRJNA246471	SAMN03733827	Klebsiella pneumoniae carbapenemase KPC producing K pneumoniae at a single institution insights into endemicity from whole-genome sequencing	-	-	-	-	-	-	-	-	-	-	-	-	-	-	-
patric1067	550.1226	C11	HIGH	Enterobacter cloacae	PRJNA393769	SAMN07448202	-	ECL_01758	100.0	98.64	ECL_01759	100.0	98.67	ECL_01760	100.0	99.22	ECL_01761	100.0	98.87	ECL_01762	100.0	98.97
patric1068	299766.54	C8	HIGH	Enterobacter hormaechei subsp. steigerwaltii	PRJNA389557	SAMN07450568	-	-	-	-	-	-	-	-	-	-	-	-	-	-	-	-
patric1069	158836.126	C8	HIGH	Enterobacter hormaechei subsp. steigerwaltii	PRJNA355910	SAMN06106888	-	-	-	-	-	-	-	-	-	-	-	-	-	-	-	-
patric107	550.897	C6	HIGH	Enterobacter hormaechei subsp. xiangfangensis	PRJEB5065	SAMEA2273203	Recent independent emergence of multiple multidrug resistant Serratia marcescens clones within the United Kingdom and Ireland	-	-	-	-	-	-	-	-	-	-	-	-	-	-	-
patric1070	550.1232	C11	HIGH	Enterobacter cloacae subsp. cloacae ATCC 13047	PRJNA341281	SAMN05831100	-	-	-	-	-	-	-	-	-	-	-	-	-	-	-	-
patric1073	299766.68	C8	HIGH	Enterobacter hormaechei subsp. steigerwaltii	PRJDB6127	SAMD00089521	Molecular Characterization of IMP 1 Producing Enterobacter cloacae Complex Isolates in Tokyo	-	-	-	-	-	-	-	-	-	-	-	-	-	-	-
patric1074	550.336	C6	HIGH	Enterobacter hormaechei subsp. xiangfangensis	PRJNA272863	SAMN03333168	Clonal Dissemination of Enterobacter cloacae Harboring blaKPC-3 in the Upper Midwestern United States	-	-	-	-	-	-	-	-	-	-	-	-	-	-	-
patric1075	550.322	C6	HIGH	Enterobacter hormaechei subsp. xiangfangensis	PRJNA259658	SAMN03283677	Comprehensive Genome Analysis of Carbapenemase-Producing Enterobacter spp New Insights into Phylogeny Population Structure and Resistance Mechanisms	-	-	-	-	-	-	-	-	-	-	-	-	-	-	-
patric1076	550.444	C2	HIGH	Enterobacter kobei	PRJNA267549	SAMN03197661	A Year of Infection in the Intensive Care Unit Prospective Whole Genome Sequencing of Bacterial Clinical Isolates Reveals Cryptic Transmissions and Novel Microbiota	ECL_01758	99.94	78.51	ECL_01759	91.36	76.73	ECL_01760	82.69	68.52	ECL_01761	100.0	77.02	ECL_01762	98.69	74.62
patric1078	550.445	C11	HIGH	Enterobacter cloacae	PRJNA267549	SAMN03197765	A year of Infection in the Intensive Care Unit Prospective Whole Genome Sequencing of Bacterial Clinical Isolates Reveals Cryptic Transmissions and Novel Microbiota	ECL_01758	100.0	98.58	ECL_01759	100.0	98.89	ECL_01760	100.0	99.22	ECL_01761	100.0	98.01	ECL_01762	100.0	99.34
patric1079	550.451	C4	HIGH	Enterobacter roggenkampii	PRJNA267549	SAMN03197483	A Year of Infection in the Intensive Care Unit Prospective Whole Genome Sequencing of Bacterial Clinical Isolates Reveals Cryptic Transmissions and Novel Microbiota	ECL_01758	61.92	78.03	-	-	-	ECL_01760	86.3	67.96	ECL_01761	100.0	78.01	ECL_01762	98.69	74.08
patric108	550.883	C6	HIGH	Enterobacter hormaechei subsp. oharae	PRJEB5065	SAMEA2273190	Recent independent emergence of multiple multidrug resistant Serratia marcescens clones within the United Kingdom and Ireland	-	-	-	-	-	-	-	-	-	-	-	-	-	-	-
patric1080	550.337	C6	HIGH	Enterobacter hormaechei subsp. xiangfangensis	PRJNA272863	SAMN03333172	Clonal Dissemination of Enterobacter cloacae Harboring blaKPC-3 in the Upper Midwestern United States	-	-	-	-	-	-	-	-	-	-	-	-	-	-	-
patric1081	299766.69	C8	HIGH	Enterobacter hormaechei subsp. steigerwaltii	PRJDB6127	SAMD00089522	Molecular Characterization of IMP 1 Producing Enterobacter cloacae Complex Isolates in Tokyo	-	-	-	-	-	-	-	-	-	-	-	-	-	-	-
patric1082	550.1233	C5	HIGH	Enterobacter ludwigii	PRJNA348753	SAMN06454491	Recovery of nearly 8000 metagenome assembled genomes substantially expands the tree of life	-	-	-	-	-	-	-	-	-	-	-	-	-	-	-
patric1083	550.479	C6	HIGH	Enterobacter hormaechei subsp. xiangfangensis	PRJEB8964	SAMEA3312983	-	-	-	-	-	-	-	-	-	-	-	-	-	-	-	-
patric1084	1619247.3	C2	HIGH	Enterobacter kobei	PRJNA259658	SAMN03283662	Comprehensive Genome Analysis of Carbapenemase-Producing Enterobacter spp New Insights into Phylogeny Population Structure and Resistance Mechanisms	ECL_01758	64.47	77.35	ECL_01759	91.36	76.73	ECL_01760	82.69	68.52	ECL_01761	100.0	76.88	ECL_01762	95.04	74.24
patric1085	299766.55	C8	HIGH	Enterobacter hormaechei subsp. steigerwaltii	PRJDB6127	SAMD00089462	Molecular Characterization of IMP 1 Producing Enterobacter cloacae Complex Isolates in Tokyo	-	-	-	-	-	-	-	-	-	-	-	-	-	-	-
patric1087	550.486	C8	HIGH	Enterobacter hormaechei subsp. steigerwaltii	PRJNA246471	SAMN03733769	Klebsiella pneumoniae carbapenemase KPC producing K pneumoniae at a single institution insights into endemicity from whole-genome sequencing	-	-	-	-	-	-	-	-	-	-	-	-	-	-	-
patric1088	550.492	C8	HIGH	Enterobacter hormaechei subsp. steigerwaltii	PRJNA259658	SAMN03495964	Comprehensive Genome Analysis of Carbapenemase-Producing Enterobacter spp New Insights into Phylogeny Population Structure and Resistance Mechanisms	-	-	-	-	-	-	-	-	-	-	-	-	-	-	-
patric1089	1329829.3	C2	HIGH	Enterobacter kobei	PRJNA201940	SAMN02138565	-	ECL_01758	99.94	78.18	ECL_01759	91.36	76.61	ECL_01760	82.69	68.52	ECL_01761	100.0	77.3	ECL_01762	98.69	74.43
patric109	61645.93	C1	HIGH	Enterobacter asburiae	PRJNA259658	SAMN04572683	Comprehensive Genome Analysis of Carbapenemase-Producing Enterobacter spp New Insights into Phylogeny Population Structure and Resistance Mechanisms	ECL_01758	99.97	78.59	ECL_01759	92.69	77.18	ECL_01760	83.2	68.01	ECL_01761	99.86	79.18	ECL_01762	98.69	75.76
patric1090	2080659.3	C8	HIGH	Enterobacter hormaechei subsp. steigerwaltii	PRJNA430813	SAMN06040406	Genomic Analysis of Hospital Plumbing Reveals Diverse Reservoir of Bacterial Plasmids Conferring Carbapenem Resistance	-	-	-	-	-	-	-	-	-	-	-	-	-	-	-
patric1092	299766.96	C8	HIGH	Enterobacter hormaechei subsp. steigerwaltii	PRJNA472443	SAMN09435817	-	-	-	-	-	-	-	-	-	-	-	-	-	-	-	-
patric1093	550.647	C6	HIGH	Enterobacter hormaechei subsp. oharae	PRJEB5065	SAMEA2273300	Recent independent emergence of multiple multidrug resistant Serratia marcescens clones within the United Kingdom and Ireland	-	-	-	-	-	-	-	-	-	-	-	-	-	-	-
patric1094	1449089.4	C10	HIGH	Enterobacter sichuanensis	PRJNA235141	SAMN02582420	-	ECL_01758	100.0	78.42	ECL_01759	92.69	76.82	ECL_01760	86.3	68.86	ECL_01761	99.86	78.61	ECL_01762	98.78	75.36
patric1095	550.135	C6	HIGH	Enterobacter hormaechei subsp. xiangfangensis	PRJNA259658	SAMN03012823	Comprehensive Genome Analysis of Carbapenemase-Producing Enterobacter spp New Insights into Phylogeny Population Structure and Resistance Mechanisms	-	-	-	-	-	-	-	-	-	-	-	-	-	-	-
patric1096	550.653	C3	HIGH	Enterobacter hormaechei subsp. hoffmannii	PRJEB5065	SAMEA2273320	Recent independent emergence of multiple multidrug resistant Serratia marcescens clones within the United Kingdom and Ireland	-	-	-	-	-	-	-	-	-	-	-	-	-	-	-
patric1097	2027919.19	C6	HIGH	Enterobacter hormaechei subsp. xiangfangensis	PRJNA432167	SAMN08450112	Characterization of NDM Encoding Plasmids From Enterobacteriaceae Recovered From Czech Hospitals	-	-	-	-	-	-	-	-	-	-	-	-	-	-	-
patric1098	550.684	C3	HIGH	Enterobacter hormaechei subsp. hoffmannii	PRJEB5065	SAMEA2273298	Recent independent emergence of multiple multidrug resistant Serratia marcescens clones within the United Kingdom and Ireland	-	-	-	-	-	-	-	-	-	-	-	-	-	-	-
patric1099	550.848	C6	HIGH	Enterobacter hormaechei subsp. oharae	PRJEB5065	SAMEA2273153	Recent independent emergence of multiple multidrug resistant Serratia marcescens clones within the United Kingdom and Ireland	-	-	-	-	-	-	-	-	-	-	-	-	-	-	-
patric110	550.673	C8	HIGH	Enterobacter hormaechei subsp. steigerwaltii	PRJEB5065	SAMEA2273301	Recent independent emergence of multiple multidrug resistant Serratia marcescens clones within the United Kingdom and Ireland	-	-	-	-	-	-	-	-	-	-	-	-	-	-	-
patric1100	550.690	C8	HIGH	Enterobacter hormaechei subsp. steigerwaltii	PRJEB5065	SAMEA2273326	Recent independent emergence of multiple multidrug resistant Serratia marcescens clones within the United Kingdom and Ireland	-	-	-	-	-	-	-	-	-	-	-	-	-	-	-
patric1101	550.860	C8	HIGH	Enterobacter hormaechei subsp. steigerwaltii	PRJEB5065	SAMEA2273165	Recent independent emergence of multiple multidrug resistant Serratia marcescens clones within the United Kingdom and Ireland	-	-	-	-	-	-	-	-	-	-	-	-	-	-	-
patric1102	61645.70	C1	HIGH	Enterobacter asburiae	PRJNA285410	SAMN03753642	-	ECL_01758	99.97	78.33	ECL_01759	92.69	77.3	ECL_01760	83.2	67.08	ECL_01761	99.86	79.04	ECL_01762	98.69	75.19
patric1104	550.874	C3	HIGH	Enterobacter hormaechei subsp. hoffmannii	PRJEB5065	SAMEA2273181	Recent independent emergence of multiple multidrug resistant Serratia marcescens clones within the United Kingdom and Ireland	-	-	-	-	-	-	-	-	-	-	-	-	-	-	-
patric1106	301102.31	C6	HIGH	Enterobacter hormaechei subsp. xiangfangensis	PRJNA259658	SAMN04252955	Comprehensive Genome Analysis of Carbapenemase-Producing Enterobacter spp New Insights into Phylogeny Population Structure and Resistance Mechanisms	-	-	-	-	-	-	-	-	-	-	-	-	-	-	-
patric1107	550.733	C3	HIGH	Enterobacter hormaechei subsp. hoffmannii	PRJEB5065	SAMEA2273381	Recent independent emergence of multiple multidrug resistant Serratia marcescens clones within the United Kingdom and Ireland	-	-	-	-	-	-	-	-	-	-	-	-	-	-	-
patric1108	550.727	C6	HIGH	Enterobacter hormaechei subsp. oharae	PRJEB5065	SAMEA2273371	Recent independent emergence of multiple multidrug resistant Serratia marcescens clones within the United Kingdom and Ireland	-	-	-	-	-	-	-	-	-	-	-	-	-	-	-
patric1109	301102.25	C6	HIGH	Enterobacter hormaechei subsp. xiangfangensis	PRJNA259658	SAMN04252939	Comprehensive Genome Analysis of Carbapenemase-Producing Enterobacter spp New Insights into Phylogeny Population Structure and Resistance Mechanisms	-	-	-	-	-	-	-	-	-	-	-	-	-	-	-
patric111	550.667	C6	HIGH	Enterobacter hormaechei subsp. oharae	PRJEB5065	SAMEA2273310	Recent independent emergence of multiple multidrug resistant Serratia marcescens clones within the United Kingdom and Ireland	-	-	-	-	-	-	-	-	-	-	-	-	-	-	-
patric1111	208224.5	C2	HIGH	Enterobacter kobei	PRJNA259658	SAMN04572699	Comprehensive Genome Analysis of Carbapenemase-Producing Enterobacter spp New Insights into Phylogeny Population Structure and Resistance Mechanisms	ECL_01758	99.94	78.25	ECL_01759	91.36	76.61	ECL_01760	82.69	68.52	ECL_01761	100.0	77.02	ECL_01762	98.69	74.15
patric1112	301102.19	C6	HIGH	Enterobacter hormaechei subsp. xiangfangensis	PRJNA259658	SAMN04252926	Comprehensive Genome Analysis of Carbapenemase-Producing Enterobacter spp New Insights into Phylogeny Population Structure and Resistance Mechanisms	-	-	-	-	-	-	-	-	-	-	-	-	-	-	-
patric1113	550.928	C6	HIGH	Enterobacter hormaechei subsp. xiangfangensis	PRJEB5065	SAMEA2273243	Recent independent emergence of multiple multidrug resistant Serratia marcescens clones within the United Kingdom and Ireland	-	-	-	-	-	-	-	-	-	-	-	-	-	-	-
patric1114	550.914	C6	HIGH	Enterobacter hormaechei subsp. oharae	PRJEB5065	SAMEA2273230	Recent independent emergence of multiple multidrug resistant Serratia marcescens clones within the United Kingdom and Ireland	-	-	-	-	-	-	-	-	-	-	-	-	-	-	-
patric1115	550.900	C3	HIGH	Enterobacter hormaechei subsp. hoffmannii	PRJEB5065	SAMEA2273215	Recent independent emergence of multiple multidrug resistant Serratia marcescens clones within the United Kingdom and Ireland	-	-	-	-	-	-	-	-	-	-	-	-	-	-	-
patric1116	158836.12	C3	HIGH	Enterobacter hormaechei subsp. hoffmannii	PRJNA259658	SAMN04252953	Comprehensive Genome Analysis of Carbapenemase-Producing Enterobacter spp New Insights into Phylogeny Population Structure and Resistance Mechanisms	-	-	-	-	-	-	-	-	-	-	-	-	-	-	-
patric1117	550.257	C6	HIGH	Enterobacter hormaechei subsp. xiangfangensis	PRJNA272863	SAMN03333154	Clonal Dissemination of Enterobacter cloacae Harboring blaKPC-3 in the Upper Midwestern United States	-	-	-	-	-	-	-	-	-	-	-	-	-	-	-
patric1118	550.531	C8	HIGH	Enterobacter hormaechei subsp. steigerwaltii	PRJNA259658	SAMN04407787	Comprehensive Genome Analysis of Carbapenemase-Producing Enterobacter spp New Insights into Phylogeny Population Structure and Resistance Mechanisms	-	-	-	-	-	-	-	-	-	-	-	-	-	-	-
patric1119	550.525	C4	HIGH	Enterobacter roggenkampii	PRJNA259658	SAMN04407794	Comprehensive Genome Analysis of Carbapenemase-Producing Enterobacter spp New Insights into Phylogeny Population Structure and Resistance Mechanisms	ECL_01758	99.22	78.31	-	-	-	-	-	-	ECL_01761	100.0	77.87	ECL_01762	98.69	74.91
patric1120	550.1409	C4	HIGH	Enterobacter roggenkampii	PRJNA383602	SAMN06767793	Characterization of the population structure drug resistance mechanisms and plasmids of the community associated Enterobacter cloacae complex in China	ECL_01758	99.22	78.28	-	-	-	ECL_01760	82.69	67.81	ECL_01761	100.0	78.01	ECL_01762	98.69	74.81
patric1121	1329814.3	C3	HIGH	Enterobacter hormaechei subsp. hoffmannii	PRJNA201920	SAMN02138545	-	-	-	-	-	-	-	-	-	-	-	-	-	-	-	-
patric1122	2080664.3	C4	HIGH	Enterobacter roggenkampii	PRJNA430813	SAMN06040414	Genomic Analysis of Hospital Plumbing Reveals Diverse Reservoir of Bacterial Plasmids Conferring Carbapenem Resistance	ECL_01758	99.22	78.44	-	-	-	ECL_01760	86.3	68.56	ECL_01761	100.0	77.87	ECL_01762	98.69	74.91
patric1123	550.1421	C11	HIGH	Enterobacter cloacae	PRJNA383602	SAMN06767789	Characterization of the population structure drug resistance mechanisms and plasmids of the community associated Enterobacter cloacae complex in China	ECL_01758	100.0	98.26	ECL_01759	100.0	98.67	ECL_01760	100.0	99.48	ECL_01761	100.0	98.3	ECL_01762	100.0	99.25
patric1124	550.519	C6	HIGH	Enterobacter hormaechei subsp. xiangfangensis	PRJNA259658	SAMN04407791	Comprehensive Genome Analysis of Carbapenemase-Producing Enterobacter spp New Insights into Phylogeny Population Structure and Resistance Mechanisms	-	-	-	-	-	-	-	-	-	-	-	-	-	-	-
patric1125	550.294	C8	HIGH	Enterobacter hormaechei subsp. steigerwaltii	PRJNA259658	SAMN03283674	Comprehensive Genome Analysis of Carbapenemase-Producing Enterobacter spp New Insights into Phylogeny Population Structure and Resistance Mechanisms	-	-	-	-	-	-	-	-	-	-	-	-	-	-	-
patric1126	550.280	C10	HIGH	Enterobacter sichuanensis	PRJDB3530	SAMD00026326	-	-	-	-	-	-	-	-	-	-	-	-	-	-	-	-
patric1127	1296536.35	C6	HIGH	Enterobacter hormaechei subsp. xiangfangensis	PRJNA433394	SAMN08513487	-	-	-	-	-	-	-	-	-	-	-	-	-	-	-	-
patric1128	1296536.31	C6	HIGH	Enterobacter hormaechei subsp. xiangfangensis	PRJNA433394	SAMN08513490	-	-	-	-	-	-	-	-	-	-	-	-	-	-	-	-
patric113	158836.107	C6	HIGH	Enterobacter hormaechei subsp. xiangfangensis	PRJNA355910	SAMN06106852	-	-	-	-	-	-	-	-	-	-	-	-	-	-	-	-
patric1132	1296536.19	C6	HIGH	Enterobacter hormaechei subsp. xiangfangensis	PRJNA339843	SAMN06218072	-	-	-	-	-	-	-	-	-	-	-	-	-	-	-	-
patric1134	550.1419	C4	HIGH	Enterobacter roggenkampii	PRJNA383602	SAMN06767792	Characterization of the population structure drug resistance mechanisms and plasmids of the community associated Enterobacter cloacae complex in China	ECL_01758	99.22	78.28	-	-	-	ECL_01760	82.69	67.81	ECL_01761	100.0	78.01	ECL_01762	98.69	74.81
patric1135	550.535	C6	HIGH	Enterobacter hormaechei subsp. xiangfangensis	PRJNA259658	SAMN04430992	Comprehensive Genome Analysis of Carbapenemase-Producing Enterobacter spp New Insights into Phylogeny Population Structure and Resistance Mechanisms	-	-	-	-	-	-	-	-	-	-	-	-	-	-	-
patric1136	550.253	C6	HIGH	Enterobacter hormaechei subsp. xiangfangensis	PRJNA259658	SAMN03067415	Comprehensive Genome Analysis of Carbapenemase-Producing Enterobacter spp New Insights into Phylogeny Population Structure and Resistance Mechanisms	-	-	-	-	-	-	-	-	-	-	-	-	-	-	-
patric1137	550.509	C11	HIGH	Enterobacter cloacae	PRJNA259658	SAMN04252950	Comprehensive Genome Analysis of Carbapenemase-Producing Enterobacter spp New Insights into Phylogeny Population Structure and Resistance Mechanisms	ECL_01758	100.0	98.77	ECL_01759	100.0	98.78	ECL_01760	100.0	100.0	ECL_01761	100.0	98.3	ECL_01762	100.0	98.97
patric1138	550.938	C3	HIGH	Enterobacter hormaechei subsp. hoffmannii	PRJEB5065	SAMEA2273253	Recent independent emergence of multiple multidrug resistant Serratia marcescens clones within the United Kingdom and Ireland	-	-	-	-	-	-	-	-	-	-	-	-	-	-	-
patric1139	336306.40	C6	HIGH	Enterobacter hormaechei subsp. xiangfangensis	PRJNA438705	SAMN08724302	-	-	-	-	-	-	-	-	-	-	-	-	-	-	-	-
patric114	550.1213	C1	HIGH	Enterobacter asburiae	PRJNA393804	SAMN07345015	-	ECL_01758	99.26	78.62	ECL_01759	92.69	77.3	ECL_01760	82.43	67.69	ECL_01761	99.86	79.18	ECL_01762	98.69	76.04
patric1140	550.904	C8	HIGH	Enterobacter hormaechei subsp. steigerwaltii	PRJEB5065	SAMEA2273124	Recent independent emergence of multiple multidrug resistant Serratia marcescens clones within the United Kingdom and Ireland	-	-	-	-	-	-	-	-	-	-	-	-	-	-	-
patric1141	158836.9	C3	HIGH	Enterobacter hormaechei subsp. hoffmannii	PRJNA259658	SAMN04252893	Comprehensive Genome Analysis of Carbapenemase-Producing Enterobacter spp New Insights into Phylogeny Population Structure and Resistance Mechanisms	-	-	-	-	-	-	-	-	-	-	-	-	-	-	-
patric1142	550.910	C3	HIGH	Enterobacter hormaechei subsp. hoffmannii	PRJEB5065	SAMEA2273228	Recent independent emergence of multiple multidrug resistant Serratia marcescens clones within the United Kingdom and Ireland	-	-	-	-	-	-	-	-	-	-	-	-	-	-	-
patric1143	301102.21	C6	HIGH	Enterobacter hormaechei subsp. xiangfangensis	PRJNA259658	SAMN04252928	Comprehensive Genome Analysis of Carbapenemase-Producing Enterobacter spp New Insights into Phylogeny Population Structure and Resistance Mechanisms	-	-	-	-	-	-	-	-	-	-	-	-	-	-	-
patric1144	550.723	C3	HIGH	Enterobacter hormaechei subsp. hoffmannii	PRJEB5065	SAMEA2273366	Recent independent emergence of multiple multidrug resistant Serratia marcescens clones within the United Kingdom and Ireland	-	-	-	-	-	-	-	-	-	-	-	-	-	-	-
patric1145	299767.11	C5	HIGH	Enterobacter ludwigii	PRJNA259658	SAMN04572595	Comprehensive Genome Analysis of Carbapenemase-Producing Enterobacter spp New Insights into Phylogeny Population Structure and Resistance Mechanisms	-	-	-	-	-	-	-	-	-	-	-	-	-	-	-
patric1146	550.737	C8	HIGH	Enterobacter hormaechei subsp. steigerwaltii	PRJEB5065	SAMEA2273388	Recent independent emergence of multiple multidrug resistant Serratia marcescens clones within the United Kingdom and Ireland	-	-	-	-	-	-	-	-	-	-	-	-	-	-	-
patric1149	550.694	C2	HIGH	Enterobacter kobei	PRJEB5065	SAMEA2273332	Recent independent emergence of multiple multidrug resistant Serratia marcescens clones within the United Kingdom and Ireland	ECL_01758	99.94	78.25	ECL_01759	91.36	76.61	ECL_01760	82.69	68.52	ECL_01761	100.0	77.02	ECL_01762	98.69	74.15
patric115	299766.61	C8	HIGH	Enterobacter hormaechei subsp. steigerwaltii	PRJDB6127	SAMD00089510	Molecular Characterization of IMP 1 Producing Enterobacter cloacae Complex Isolates in Tokyo	-	-	-	-	-	-	-	-	-	-	-	-	-	-	-
patric1150	61645.48	C4	HIGH	Enterobacter roggenkampii	PRJNA259658	SAMN03283306	Comprehensive Genome Analysis of Carbapenemase-Producing Enterobacter spp New Insights into Phylogeny Population Structure and Resistance Mechanisms	ECL_01758	99.22	78.38	-	-	-	ECL_01760	82.69	68.75	ECL_01761	100.0	78.16	ECL_01762	98.69	75.28
patric1151	550.680	C8	HIGH	Enterobacter hormaechei subsp. steigerwaltii	PRJEB5065	SAMEA2273299	Recent independent emergence of multiple multidrug resistant Serratia marcescens clones within the United Kingdom and Ireland	-	-	-	-	-	-	-	-	-	-	-	-	-	-	-
patric1152	550.858	C3	HIGH	Enterobacter hormaechei subsp. hoffmannii	PRJEB5065	SAMEA2273161	Recent independent emergence of multiple multidrug resistant Serratia marcescens clones within the United Kingdom and Ireland	-	-	-	-	-	-	-	-	-	-	-	-	-	-	-
patric1153	550.870	C3	HIGH	Enterobacter hormaechei subsp. hoffmannii	PRJEB5065	SAMEA2273176	Recent independent emergence of multiple multidrug resistant Serratia marcescens clones within the United Kingdom and Ireland	-	-	-	-	-	-	-	-	-	-	-	-	-	-	-
patric1154	61645.60	C4	HIGH	Enterobacter roggenkampii	PRJNA259658	SAMN03732705	Comprehensive Genome Analysis of Carbapenemase-Producing Enterobacter spp New Insights into Phylogeny Population Structure and Resistance Mechanisms	ECL_01758	99.22	78.38	-	-	-	ECL_01760	82.69	68.75	ECL_01761	100.0	78.16	ECL_01762	98.69	75.28
patric1155	61645.74	C1	HIGH	Enterobacter asburiae	PRJNA259658	SAMN03495970	Comprehensive Genome Analysis of Carbapenemase-Producing Enterobacter spp New Insights into Phylogeny Population Structure and Resistance Mechanisms	ECL_01758	99.97	78.88	ECL_01759	92.8	76.85	ECL_01760	83.2	67.7	ECL_01761	99.86	79.46	ECL_01762	98.78	75.55
patric1156	550.864	C2	HIGH	Enterobacter kobei	PRJEB5065	SAMEA2273169	Recent independent emergence of multiple multidrug resistant Serratia marcescens clones within the United Kingdom and Ireland	ECL_01758	99.94	78.51	ECL_01759	91.36	76.73	ECL_01760	82.69	68.52	ECL_01761	100.0	77.3	ECL_01762	98.69	74.34
patric1157	550.657	C6	HIGH	Enterobacter hormaechei subsp. oharae	PRJEB5065	SAMEA2273507	Recent independent emergence of multiple multidrug resistant Serratia marcescens clones within the United Kingdom and Ireland	-	-	-	-	-	-	-	-	-	-	-	-	-	-	-
patric1158	550.131	C6	HIGH	Enterobacter hormaechei subsp. xiangfangensis	PRJNA259658	SAMN03012828	Comprehensive Genome Analysis of Carbapenemase-Producing Enterobacter spp New Insights into Phylogeny Population Structure and Resistance Mechanisms	-	-	-	-	-	-	-	-	-	-	-	-	-	-	-
patric1159	1329855.3	C8	HIGH	Enterobacter hormaechei subsp. steigerwaltii	PRJNA201996	SAMN02138616	-	-	-	-	-	-	-	-	-	-	-	-	-	-	-	-
patric1160	550.125	C8	HIGH	Enterobacter hormaechei subsp. steigerwaltii	PRJNA258043	SAMN02983088	-	-	-	-	-	-	-	-	-	-	-	-	-	-	-	-
patric1161	1329810.3	C8	HIGH	Enterobacter hormaechei subsp. steigerwaltii	PRJNA201916	SAMN02138541	-	-	-	-	-	-	-	-	-	-	-	-	-	-	-	-
patric1162	550.643	C6	HIGH	Enterobacter hormaechei subsp. oharae	PRJEB5065	SAMEA2273322	Recent independent emergence of multiple multidrug resistant Serratia marcescens clones within the United Kingdom and Ireland	-	-	-	-	-	-	-	-	-	-	-	-	-	-	-
patric1163	2080660.3	C3	HIGH	Enterobacter hormaechei subsp. hoffmannii	PRJNA430813	SAMN06040404	Genomic Analysis of Hospital Plumbing Reveals Diverse Reservoir of Bacterial Plasmids Conferring Carbapenem Resistance	-	-	-	-	-	-	-	-	-	-	-	-	-	-	-
patric1164	1812935.20	C4	HIGH	Enterobacter roggenkampii	PRJNA473792	SAMN09380579	Turfgrasses as model assay systems for high throughput in planta screening of beneficial endophytes isolated from cereal crops	ECL_01758	99.26	78.04	-	-	-	ECL_01760	86.3	67.37	ECL_01761	100.0	77.73	ECL_01762	98.69	75.09
patric1165	299766.92	C8	HIGH	Enterobacter hormaechei subsp. steigerwaltii	PRJNA433394	SAMN08513492	-	-	-	-	-	-	-	-	-	-	-	-	-	-	-	-
patric1167	550.455	C8	HIGH	Enterobacter hormaechei subsp. steigerwaltii	PRJNA267549	SAMN03197635	A Year of Infection in the Intensive Care Unit Prospective Whole Genome Sequencing of Bacterial Clinical Isolates Reveals Cryptic Transmissions and Novel Microbiota	-	-	-	-	-	-	-	-	-	-	-	-	-	-	-
patric1169	299766.5	C6	HIGH	Enterobacter hormaechei subsp. oharae	PRJNA259658	SAMN04252891	Comprehensive Genome Analysis of Carbapenemase-Producing Enterobacter spp New Insights into Phylogeny Population Structure and Resistance Mechanisms	-	-	-	-	-	-	-	-	-	-	-	-	-	-	-
patric117	299766.9	C8	HIGH	Enterobacter hormaechei subsp. steigerwaltii	PRJNA259658	SAMN04252908	Comprehensive Genome Analysis of Carbapenemase-Producing Enterobacter spp New Insights into Phylogeny Population Structure and Resistance Mechanisms	-	-	-	-	-	-	-	-	-	-	-	-	-	-	-
patric1170	550.441	C1	HIGH	Enterobacter asburiae	PRJNA267549	SAMN03197523	A Year of Infection in the Intensive Care Unit Prospective Whole Genome Sequencing of Bacterial Clinical Isolates Reveals Cryptic Transmissions and Novel Microbiota	ECL_01758	99.97	78.33	ECL_01759	92.69	77.3	ECL_01760	83.2	67.08	ECL_01761	99.86	79.18	ECL_01762	98.69	75.19
patric1172	550.1223	C11	HIGH	Enterobacter cloacae	PRJNA393769	SAMN07448205	-	ECL_01758	100.0	98.68	ECL_01759	100.0	99.11	ECL_01760	100.0	98.97	ECL_01761	100.0	98.44	ECL_01762	100.0	99.34
patric1174	550.1236	C8	HIGH	Enterobacter hormaechei subsp. steigerwaltii	PRJNA383436	SAMN06765483	-	-	-	-	-	-	-	-	-	-	-	-	-	-	-	-
patric1176	550.1222	C10	HIGH	Enterobacter sichuanensis	PRJNA393769	SAMN07448209	-	ECL_01758	100.0	78.49	ECL_01759	92.69	76.7	ECL_01760	82.69	68.21	ECL_01761	99.86	78.47	ECL_01762	98.78	75.45
patric1177	550.468	C2	HIGH	Enterobacter kobei	PRJNA267549	SAMN03198059	A Year of Infection in the Intensive Care Unit Prospective Whole Genome Sequencing of Bacterial Clinical Isolates Reveals Cryptic Transmissions and Novel Microbiota	ECL_01758	99.94	78.25	ECL_01759	91.36	76.61	ECL_01760	82.69	68.52	ECL_01761	100.0	77.02	ECL_01762	98.69	74.15
patric1178	550.440	C4	HIGH	Enterobacter roggenkampii	PRJNA267549	SAMN03197473	A Year of Infection in the Intensive Care Unit Prospective Whole Genome Sequencing of Bacterial Clinical Isolates Reveals Cryptic Transmissions and Novel Microbiota	ECL_01758	61.92	78.03	-	-	-	ECL_01760	86.3	67.96	ECL_01761	100.0	78.01	ECL_01762	98.69	74.08
patric118	550.459	C5	HIGH	Enterobacter ludwigii	PRJNA267549	SAMN03197808	A Year of Infection in the Intensive Care Unit Prospective Whole Genome Sequencing of Bacterial Clinical Isolates Reveals Cryptic Transmissions and Novel Microbiota	-	-	-	-	-	-	-	-	-	-	-	-	-	-	-
patric1181	1329834.3	C6	HIGH	Enterobacter hormaechei subsp. xiangfangensis	PRJNA201953	SAMN02138578	-	-	-	-	-	-	-	-	-	-	-	-	-	-	-	-
patric1182	299766.4	C6	HIGH	Enterobacter hormaechei subsp. oharae	PRJNA259658	SAMN04252890	Comprehensive Genome Analysis of Carbapenemase-Producing Enterobacter spp New Insights into Phylogeny Population Structure and Resistance Mechanisms	-	-	-	-	-	-	-	-	-	-	-	-	-	-	-
patric1183	550.1578	C6	HIGH	Enterobacter hormaechei subsp. xiangfangensis	PRJNA278886	SAMN06887342	-	-	-	-	-	-	-	-	-	-	-	-	-	-	-	-
patric1186	550.483	C8	HIGH	Enterobacter hormaechei subsp. steigerwaltii	PRJNA267549	SAMN03197543	A Year of Infection in the Intensive Care Unit Prospective Whole Genome Sequencing of Bacterial Clinical Isolates Reveals Cryptic Transmissions and Novel Microbiota	-	-	-	-	-	-	-	-	-	-	-	-	-	-	-
patric1189	550.656	C8	HIGH	Enterobacter hormaechei subsp. steigerwaltii	PRJEB5065	SAMEA2273314	Recent independent emergence of multiple multidrug resistant Serratia marcescens clones within the United Kingdom and Ireland	-	-	-	-	-	-	-	-	-	-	-	-	-	-	-
patric119	550.1575	C8	HIGH	Enterobacter hormaechei subsp. steigerwaltii	PRJDB6851	SAMD00115709	-	-	-	-	-	-	-	-	-	-	-	-	-	-	-	-
patric1190	1260282.3	C8	HIGH	Enterobacter hormaechei subsp. steigerwaltii	PRJNA180991	SAMN02469366	-	-	-	-	-	-	-	-	-	-	-	-	-	-	-	-
patric1191	550.130	C6	HIGH	Enterobacter hormaechei subsp. xiangfangensis	PRJNA259658	SAMN03012836	Comprehensive Genome Analysis of Carbapenemase-Producing Enterobacter spp New Insights into Phylogeny Population Structure and Resistance Mechanisms	-	-	-	-	-	-	-	-	-	-	-	-	-	-	-
patric1192	550.865	C1	HIGH	Enterobacter asburiae	PRJEB5065	SAMEA2273171	Recent independent emergence of multiple multidrug resistant Serratia marcescens clones within the United Kingdom and Ireland	ECL_01758	99.97	78.33	ECL_01759	92.69	77.3	ECL_01760	83.2	67.08	ECL_01761	99.86	79.18	ECL_01762	98.69	75.19
patric1193	550.871	C3	HIGH	Enterobacter hormaechei subsp. hoffmannii	PRJEB5065	SAMEA2273178	Recent independent emergence of multiple multidrug resistant Serratia marcescens clones within the United Kingdom and Ireland	-	-	-	-	-	-	-	-	-	-	-	-	-	-	-
patric1195	550.859	C3	HIGH	Enterobacter hormaechei subsp. hoffmannii	PRJEB5065	SAMEA2273496	Recent independent emergence of multiple multidrug resistant Serratia marcescens clones within the United Kingdom and Ireland	-	-	-	-	-	-	-	-	-	-	-	-	-	-	-
patric1196	550.681	C8	HIGH	Enterobacter hormaechei subsp. steigerwaltii	PRJEB5065	SAMEA2273286	Recent independent emergence of multiple multidrug resistant Serratia marcescens clones within the United Kingdom and Ireland	-	-	-	-	-	-	-	-	-	-	-	-	-	-	-
patric1197	550.695	C6	HIGH	Enterobacter hormaechei subsp. oharae	PRJEB5065	SAMEA2273498	Recent independent emergence of multiple multidrug resistant Serratia marcescens clones within the United Kingdom and Ireland	-	-	-	-	-	-	-	-	-	-	-	-	-	-	-
patric1198	550.1140	C2	HIGH	Enterobacter kobei	PRJNA322832	SAMN05173299	Emergence of a novel Enterobacter kobei clone carrying chromosomal encoded CTX M 12 with diversified pathogenicity in northeast China	ECL_01758	99.94	78.38	ECL_01759	91.36	76.73	ECL_01760	82.69	68.21	ECL_01761	100.0	77.3	ECL_01762	98.69	74.43
patric1199	301102.34	C6	HIGH	Enterobacter hormaechei subsp. xiangfangensis	PRJNA259658	SAMN04572594	Comprehensive Genome Analysis of Carbapenemase-Producing Enterobacter spp New Insights into Phylogeny Population Structure and Resistance Mechanisms	-	-	-	-	-	-	-	-	-	-	-	-	-	-	-
patric12	550.738	C6	HIGH	Enterobacter hormaechei subsp. xiangfangensis	PRJEB5065	SAMEA2273512	Recent independent emergence of multiple multidrug resistant Serratia marcescens clones within the United Kingdom and Ireland	-	-	-	-	-	-	-	-	-	-	-	-	-	-	-
patric120	550.471	C8	HIGH	Enterobacter hormaechei subsp. steigerwaltii	PRJNA267549	SAMN03198179	A Year of Infection in the Intensive Care Unit Prospective Whole Genome Sequencing of Bacterial Clinical Isolates Reveals Cryptic Transmissions and Novel Microbiota	-	-	-	-	-	-	-	-	-	-	-	-	-	-	-
patric1200	550.736	C5	HIGH	Enterobacter ludwigii	PRJEB5065	SAMEA2273503	Recent independent emergence of multiple multidrug resistant Serratia marcescens clones within the United Kingdom and Ireland	-	-	-	-	-	-	-	-	-	-	-	-	-	-	-
patric1201	550.722	C6	HIGH	Enterobacter hormaechei subsp. oharae	PRJEB5065	SAMEA2273363	Recent independent emergence of multiple multidrug resistant Serratia marcescens clones within the United Kingdom and Ireland	-	-	-	-	-	-	-	-	-	-	-	-	-	-	-
patric1202	301102.20	C6	HIGH	Enterobacter hormaechei subsp. xiangfangensis	PRJNA259658	SAMN04252927	Comprehensive Genome Analysis of Carbapenemase-Producing Enterobacter spp New Insights into Phylogeny Population Structure and Resistance Mechanisms	-	-	-	-	-	-	-	-	-	-	-	-	-	-	-
patric1203	550.911	C3	HIGH	Enterobacter hormaechei subsp. hoffmannii	PRJEB5065	SAMEA2273226	Recent independent emergence of multiple multidrug resistant Serratia marcescens clones within the United Kingdom and Ireland	-	-	-	-	-	-	-	-	-	-	-	-	-	-	-
patric1204	550.905	C3	HIGH	Enterobacter hormaechei subsp. hoffmannii	PRJEB5065	SAMEA2273222	Recent independent emergence of multiple multidrug resistant Serratia marcescens clones within the United Kingdom and Ireland	-	-	-	-	-	-	-	-	-	-	-	-	-	-	-
patric1205	158836.8	C3	HIGH	Enterobacter hormaechei subsp. hoffmannii	PRJNA259658	SAMN04252889	Comprehensive Genome Analysis of Carbapenemase-Producing Enterobacter spp New Insights into Phylogeny Population Structure and Resistance Mechanisms	-	-	-	-	-	-	-	-	-	-	-	-	-	-	-
patric1206	550.939	C8	HIGH	Enterobacter hormaechei subsp. steigerwaltii	PRJEB5065	SAMEA2273252	Recent independent emergence of multiple multidrug resistant Serratia marcescens clones within the United Kingdom and Ireland	-	-	-	-	-	-	-	-	-	-	-	-	-	-	-
patric1207	550.508	C11	HIGH	Enterobacter cloacae	PRJNA259658	SAMN04252941	Comprehensive Genome Analysis of Carbapenemase-Producing Enterobacter spp New Insights into Phylogeny Population Structure and Resistance Mechanisms	ECL_01758	100.0	98.84	ECL_01759	100.0	98.67	ECL_01760	100.0	99.74	ECL_01761	100.0	98.44	ECL_01762	100.0	99.06
patric1208	1354030.3	C5	HIGH	Enterobacter ludwigii	PRJNA210654	SAMN02641647	Complete genome of the switchgrass endophyte Enterobacter clocace P101	-	-	-	-	-	-	-	-	-	-	-	-	-	-	-
patric1209	550.534	C8	HIGH	Enterobacter hormaechei subsp. steigerwaltii	PRJNA259658	SAMN04430988	Comprehensive Genome Analysis of Carbapenemase-Producing Enterobacter spp New Insights into Phylogeny Population Structure and Resistance Mechanisms	-	-	-	-	-	-	-	-	-	-	-	-	-	-	-
patric1211	550.252	C8	HIGH	Enterobacter hormaechei subsp. steigerwaltii	PRJNA231221	SAMN02934519	-	-	-	-	-	-	-	-	-	-	-	-	-	-	-	-
patric1212	550.520	C1	HIGH	Enterobacter asburiae	PRJNA259658	SAMN04407777	Comprehensive Genome Analysis of Carbapenemase-Producing Enterobacter spp New Insights into Phylogeny Population Structure and Resistance Mechanisms	ECL_01758	99.97	78.33	ECL_01759	92.69	77.3	ECL_01760	83.2	67.08	ECL_01761	99.86	79.18	ECL_01762	98.69	75.19
patric1213	1812934.5	C3	HIGH	Enterobacter hormaechei subsp. hoffmannii	PRJNA382335	SAMN06704511	-	-	-	-	-	-	-	-	-	-	-	-	-	-	-	-
patric1214	1659707.3	C7	HIGH	Enterobacter hormaechei ATCC 49162	PRJNA259658	SAMN03732694	Comprehensive Genome Analysis of Carbapenemase-Producing Enterobacter spp New Insights into Phylogeny Population Structure and Resistance Mechanisms	-	-	-	-	-	-	-	-	-	-	-	-	-	-	-
patric1215	1296536.18	C6	HIGH	Enterobacter hormaechei subsp. xiangfangensis	PRJNA339843	SAMN06218067	-	-	-	-	-	-	-	-	-	-	-	-	-	-	-	-
patric1219	1296536.30	C6	HIGH	Enterobacter hormaechei subsp. xiangfangensis	PRJNA433394	SAMN08513486	-	-	-	-	-	-	-	-	-	-	-	-	-	-	-	-
patric1221	1296536.32	C6	HIGH	Enterobacter hormaechei subsp. xiangfangensis	PRJNA433394	SAMN08513491	-	-	-	-	-	-	-	-	-	-	-	-	-	-	-	-
patric1223	1812934.7	C3	HIGH	Enterobacter hormaechei subsp. hoffmannii	PRJNA382335	SAMN06703828	-	-	-	-	-	-	-	-	-	-	-	-	-	-	-	-
patric1224	550.250	C1	HIGH	Enterobacter asburiae	PRJNA231221	SAMN02934530	-	ECL_01758	99.97	78.88	ECL_01759	92.8	76.85	ECL_01760	83.2	67.39	ECL_01761	99.86	79.46	ECL_01762	98.78	75.55
patric1225	550.536	C8	HIGH	Enterobacter hormaechei subsp. steigerwaltii	PRJNA259658	SAMN04430989	Comprehensive Genome Analysis of Carbapenemase-Producing Enterobacter spp New Insights into Phylogeny Population Structure and Resistance Mechanisms	-	-	-	-	-	-	-	-	-	-	-	-	-	-	-
patric1226	550.522	C6	HIGH	Enterobacter hormaechei subsp. xiangfangensis	PRJNA259658	SAMN04407789	Comprehensive Genome Analysis of Carbapenemase-Producing Enterobacter spp New Insights into Phylogeny Population Structure and Resistance Mechanisms	-	-	-	-	-	-	-	-	-	-	-	-	-	-	-
patric1227	550.278	C6	HIGH	Enterobacter hormaechei subsp. xiangfangensis	PRJNA272863	SAMN03333150	Clonal Dissemination of Enterobacter cloacae Harboring blaKPC 3 in the Upper Midwestern United States	-	-	-	-	-	-	-	-	-	-	-	-	-	-	-
patric1228	550.913	C6	HIGH	Enterobacter hormaechei subsp. xiangfangensis	PRJEB5065	SAMEA2273231	Recent independent emergence of multiple multidrug resistant Serratia marcescens clones within the United Kingdom and Ireland	-	-	-	-	-	-	-	-	-	-	-	-	-	-	-
patric1229	1659705.3	C2	HIGH	Enterobacter kobei	PRJNA259658	SAMN03732692	Comprehensive Genome Analysis of Carbapenemase-Producing Enterobacter spp New Insights into Phylogeny Population Structure and Resistance Mechanisms	ECL_01758	99.94	78.28	ECL_01759	91.36	76.61	ECL_01760	82.69	68.21	ECL_01761	100.0	77.02	ECL_01762	98.69	74.15
patric123	550.465	C1	HIGH	Enterobacter asburiae	PRJNA267549	SAMN03197886	A Year of Infection in the Intensive Care Unit Prospective Whole Genome Sequencing of Bacterial Clinical Isolates Reveals Cryptic Transmissions and Novel Microbiota	ECL_01758	99.26	78.84	ECL_01759	92.69	76.94	ECL_01760	96.12	67.55	ECL_01761	100.0	79.01	ECL_01762	98.69	75.76
patric1230	550.907	C8	HIGH	Enterobacter hormaechei subsp. steigerwaltii	PRJEB5065	SAMEA2273125	Recent independent emergence of multiple multidrug resistant Serratia marcescens clones within the United Kingdom and Ireland	-	-	-	-	-	-	-	-	-	-	-	-	-	-	-
patric1231	550.734	C3	HIGH	Enterobacter hormaechei subsp. hoffmannii	PRJEB5065	SAMEA2273385	Recent independent emergence of multiple multidrug resistant Serratia marcescens clones within the United Kingdom and Ireland	-	-	-	-	-	-	-	-	-	-	-	-	-	-	-
patric1232	301102.22	C6	HIGH	Enterobacter hormaechei subsp. xiangfangensis	PRJNA259658	SAMN04252932	Comprehensive Genome Analysis of Carbapenemase-Producing Enterobacter spp New Insights into Phylogeny Population Structure and Resistance Mechanisms	-	-	-	-	-	-	-	-	-	-	-	-	-	-	-
patric1233	550.720	C3	HIGH	Enterobacter hormaechei subsp. hoffmannii	PRJEB5065	SAMEA2273130	Recent independent emergence of multiple multidrug resistant Serratia marcescens clones within the United Kingdom and Ireland	-	-	-	-	-	-	-	-	-	-	-	-	-	-	-
patric1234	550.708	C6	HIGH	Enterobacter hormaechei subsp. oharae	PRJEB5065	SAMEA2273345	Recent independent emergence of multiple multidrug resistant Serratia marcescens clones within the United Kingdom and Ireland	-	-	-	-	-	-	-	-	-	-	-	-	-	-	-
patric1236	550.683	C8	HIGH	Enterobacter hormaechei subsp. steigerwaltii	PRJEB5065	SAMEA2273370	Recent independent emergence of multiple multidrug resistant Serratia marcescens clones within the United Kingdom and Ireland	-	-	-	-	-	-	-	-	-	-	-	-	-	-	-
patric1237	550.697	C3	HIGH	Enterobacter hormaechei subsp. hoffmannii	PRJEB5065	SAMEA2273334	Recent independent emergence of multiple multidrug resistant Serratia marcescens clones within the United Kingdom and Ireland	-	-	-	-	-	-	-	-	-	-	-	-	-	-	-
patric1238	550.867	C6	HIGH	Enterobacter hormaechei subsp. oharae	PRJEB5065	SAMEA2273170	Recent independent emergence of multiple multidrug resistant Serratia marcescens clones within the United Kingdom and Ireland	-	-	-	-	-	-	-	-	-	-	-	-	-	-	-
patric1239	61645.77	C4	HIGH	Enterobacter roggenkampii	PRJNA259658	SAMN04252909	Comprehensive Genome Analysis of Carbapenemase-Producing Enterobacter spp New Insights into Phylogeny Population Structure and Resistance Mechanisms	ECL_01758	99.22	78.44	-	-	-	ECL_01760	86.3	68.56	ECL_01761	100.0	77.87	ECL_01762	98.69	74.91
patric1241	550.873	C8	HIGH	Enterobacter hormaechei subsp. steigerwaltii	PRJEB5065	SAMEA2273182	Recent independent emergence of multiple multidrug resistant Serratia marcescens clones within the United Kingdom and Ireland	-	-	-	-	-	-	-	-	-	-	-	-	-	-	-
patric1242	550.898	C8	HIGH	Enterobacter hormaechei subsp. steigerwaltii	PRJEB5065	SAMEA2273488	Recent independent emergence of multiple multidrug resistant Serratia marcescens clones within the United Kingdom and Ireland	-	-	-	-	-	-	-	-	-	-	-	-	-	-	-
patric1243	550.640	C6	HIGH	Enterobacter hormaechei subsp. xiangfangensis	PRJNA313000	SAMN04532519	Draft Genome Sequence of Hydrocarbon Degrading Enterobacter cloacae Strain S1 CND1 Isolated from Crude Oil Contaminated Soil from the Noonmati Oil Refinery Guwahati Assam India	-	-	-	-	-	-	-	-	-	-	-	-	-	-	-
patric1244	550.126	C8	HIGH	Enterobacter hormaechei subsp. steigerwaltii	PRJNA259809	SAMN03013105	-	-	-	-	-	-	-	-	-	-	-	-	-	-	-	-
patric1245	550.132	C6	HIGH	Enterobacter hormaechei subsp. xiangfangensis	PRJNA259658	SAMN03012829	Comprehensive Genome Analysis of Carbapenemase-Producing Enterobacter spp New Insights into Phylogeny Population Structure and Resistance Mechanisms	-	-	-	-	-	-	-	-	-	-	-	-	-	-	-
patric1246	1329836.3	C6	HIGH	Enterobacter hormaechei subsp. xiangfangensis	PRJNA201975	SAMN02138600	-	-	-	-	-	-	-	-	-	-	-	-	-	-	-	-
patric1247	1400154.3	C1	HIGH	Enterobacter asburiae	PRJNA219301	SAMN02356629	-	ECL_01758	99.22	78.76	ECL_01759	92.69	77.18	ECL_01760	82.69	66.98	ECL_01761	99.86	79.89	ECL_01762	98.69	75.95
patric1248	550.654	C1	HIGH	Enterobacter asburiae	PRJEB5065	SAMEA2273285	Recent independent emergence of multiple multidrug resistant Serratia marcescens clones within the United Kingdom and Ireland	ECL_01758	99.97	78.33	ECL_01759	92.69	77.3	ECL_01760	83.2	67.08	ECL_01761	99.86	79.18	ECL_01762	98.69	75.19
patric1249	550.668	C6	HIGH	Enterobacter hormaechei subsp. oharae	PRJEB5065	SAMEA2273306	Recent independent emergence of multiple multidrug resistant Serratia marcescens clones within the United Kingdom and Ireland	-	-	-	-	-	-	-	-	-	-	-	-	-	-	-
patric1250	1312879.3	C11	HIGH	Enterobacter cloacae	PRJNA195541	SAMN02470114	-	ECL_01758	100.0	98.87	ECL_01759	99.89	99.34	ECL_01760	100.0	99.48	ECL_01761	100.0	98.72	ECL_01762	99.91	98.88
patric1251	550.495	C6	HIGH	Enterobacter hormaechei subsp. xiangfangensis	PRJNA272863	SAMN03333153	Clonal Dissemination of Enterobacter cloacae Harboring blaKPC 3 in the Upper Midwestern United States	-	-	-	-	-	-	-	-	-	-	-	-	-	-	-
patric1252	550.1585	C4	HIGH	Enterobacter roggenkampii	PRJNA472443	SAMN09435827	-	ECL_01758	99.26	78.11	-	-	-	ECL_01760	86.3	67.96	ECL_01761	100.0	78.01	ECL_01762	98.41	74.98
patric1253	299766.91	C8	HIGH	Enterobacter hormaechei subsp. steigerwaltii	PRJEB25613	SAMEA104700146	-	-	-	-	-	-	-	-	-	-	-	-	-	-	-	-
patric1255	550.456	C11	HIGH	Enterobacter cloacae	PRJNA267549	SAMN03197758	A Year of Infection in the Intensive Care Unit Prospective Whole Genome Sequencing of Bacterial Clinical Isolates Reveals Cryptic Transmissions and Novel Microbiota	ECL_01758	100.0	98.58	ECL_01759	100.0	98.89	ECL_01760	100.0	99.22	ECL_01761	100.0	98.01	ECL_01762	100.0	99.34
patric1256	299766.6	C8	HIGH	Enterobacter hormaechei subsp. steigerwaltii	PRJNA259658	SAMN04252897	Comprehensive Genome Analysis of Carbapenemase-Producing Enterobacter spp New Insights into Phylogeny Population Structure and Resistance Mechanisms	-	-	-	-	-	-	-	-	-	-	-	-	-	-	-
patric1258	550.1220	C11	HIGH	Enterobacter cloacae	PRJNA393769	SAMN07448208	-	ECL_01758	100.0	98.61	ECL_01759	100.0	99.11	ECL_01760	100.0	99.74	ECL_01761	100.0	98.87	ECL_01762	100.0	99.34
patric1259	158836.120	C6	HIGH	Enterobacter hormaechei subsp. xiangfangensis	PRJNA348753	SAMN06451124	Recovery of nearly 8000 metagenome assembled genomes substantially expands the tree of life	-	-	-	-	-	-	-	-	-	-	-	-	-	-	-
patric1260	158836.121	C6	HIGH	Enterobacter hormaechei subsp. oharae	PRJNA348753	SAMN06456256	Recovery of nearly 8000 metagenome assembled genomes substantially expands the tree of life	-	-	-	-	-	-	-	-	-	-	-	-	-	-	-
patric1261	2080662.3	C1	HIGH	Enterobacter asburiae	PRJNA430813	SAMN04287053	Genomic Analysis of Hospital Plumbing Reveals Diverse Reservoir of Bacterial Plasmids Conferring Carbapenem Resistance	ECL_01758	99.97	78.59	ECL_01759	92.69	77.18	ECL_01760	83.2	68.01	ECL_01761	99.86	79.18	ECL_01762	98.69	75.76
patric1262	550.1221	C11	HIGH	Enterobacter cloacae	PRJNA393769	SAMN07448206	-	ECL_01758	100.0	98.55	ECL_01759	100.0	98.56	ECL_01760	100.0	99.22	ECL_01761	100.0	98.58	ECL_01762	100.0	99.06
patric1265	299766.7	C8	HIGH	Enterobacter hormaechei subsp. steigerwaltii	PRJNA259658	SAMN04252899	Comprehensive Genome Analysis of Carbapenemase-Producing Enterobacter spp New Insights into Phylogeny Population Structure and Resistance Mechanisms	-	-	-	-	-	-	-	-	-	-	-	-	-	-	-
patric1266	550.457	C11	HIGH	Enterobacter cloacae	PRJNA267549	SAMN03197764	A Year of Infection in the Intensive Care Unit Prospective Whole Genome Sequencing of Bacterial Clinical Isolates Reveals Cryptic Transmissions and Novel Microbiota	ECL_01758	100.0	98.58	ECL_01759	100.0	98.89	ECL_01760	100.0	99.22	ECL_01761	100.0	98.01	ECL_01762	100.0	99.34
patric1269	1329812.3	C6	HIGH	Enterobacter hormaechei subsp. xiangfangensis	PRJNA201918	SAMN02138543	-	-	-	-	-	-	-	-	-	-	-	-	-	-	-	-
patric127	550.470	C1	HIGH	Enterobacter asburiae	PRJNA267549	SAMN03198102	A Year of Infection in the Intensive Care Unit Prospective Whole Genome Sequencing of Bacterial Clinical Isolates Reveals Cryptic Transmissions and Novel Microbiota	ECL_01758	99.97	78.53	ECL_01759	92.8	77.21	ECL_01760	83.2	67.39	ECL_01761	99.86	79.6	ECL_01762	98.69	75.47
patric1272	299766.90	C8	HIGH	Enterobacter hormaechei subsp. steigerwaltii	PRJNA433394	SAMN08513484	-	-	-	-	-	-	-	-	-	-	-	-	-	-	-	-
patric1273	1619239.3	C7	HIGH	Enterobacter hormaechei ATCC 49162	PRJNA259658	SAMN03283631	Comprehensive Genome Analysis of Carbapenemase-Producing Enterobacter spp New Insights into Phylogeny Population Structure and Resistance Mechanisms	-	-	-	-	-	-	-	-	-	-	-	-	-	-	-
patric1274	550.494	C6	HIGH	Enterobacter hormaechei subsp. xiangfangensis	PRJNA272863	SAMN03333171	Clonal Dissemination of Enterobacter cloacae Harboring blaKPC 3 in the Upper Midwestern United States	-	-	-	-	-	-	-	-	-	-	-	-	-	-	-
patric1275	550.480	C2	HIGH	Enterobacter kobei	PRJNA299115	SAMN04193740	-	ECL_01758	99.94	78.28	ECL_01759	91.36	76.61	ECL_01760	82.69	68.52	ECL_01761	100.0	77.02	ECL_01762	98.69	74.15
patric1276	550.669	C8	HIGH	Enterobacter hormaechei subsp. steigerwaltii	PRJEB5065	SAMEA2273305	Recent independent emergence of multiple multidrug resistant Serratia marcescens clones within the United Kingdom and Ireland	-	-	-	-	-	-	-	-	-	-	-	-	-	-	-
patric1277	550.133	C6	HIGH	Enterobacter hormaechei subsp. xiangfangensis	PRJNA259658	SAMN03012822	Comprehensive Genome Analysis of Carbapenemase-Producing Enterobacter spp New Insights into Phylogeny Population Structure and Resistance Mechanisms	-	-	-	-	-	-	-	-	-	-	-	-	-	-	-
patric1278	550.655	C6	HIGH	Enterobacter hormaechei subsp. oharae	PRJEB5065	SAMEA2273117	Recent independent emergence of multiple multidrug resistant Serratia marcescens clones within the United Kingdom and Ireland	-	-	-	-	-	-	-	-	-	-	-	-	-	-	-
patric1279	550.641	C8	HIGH	Enterobacter hormaechei subsp. steigerwaltii	PRJNA304405	SAMN04300406	-	-	-	-	-	-	-	-	-	-	-	-	-	-	-	-
patric1280	550.899	C6	HIGH	Enterobacter hormaechei subsp. oharae	PRJEB5065	SAMEA2273204	Recent independent emergence of multiple multidrug resistant Serratia marcescens clones within the United Kingdom and Ireland	-	-	-	-	-	-	-	-	-	-	-	-	-	-	-
patric1281	550.127	C6	HIGH	Enterobacter hormaechei subsp. xiangfangensis	PRJNA259658	SAMN03012817	Comprehensive Genome Analysis of Carbapenemase-Producing Enterobacter spp New Insights into Phylogeny Population Structure and Resistance Mechanisms	-	-	-	-	-	-	-	-	-	-	-	-	-	-	-
patric1283	550.872	C3	HIGH	Enterobacter hormaechei subsp. hoffmannii	PRJEB5065	SAMEA2273179	Recent independent emergence of multiple multidrug resistant Serratia marcescens clones within the United Kingdom and Ireland	-	-	-	-	-	-	-	-	-	-	-	-	-	-	-
patric1284	550.866	C3	HIGH	Enterobacter hormaechei subsp. hoffmannii	PRJEB5065	SAMEA2273172	Recent independent emergence of multiple multidrug resistant Serratia marcescens clones within the United Kingdom and Ireland	-	-	-	-	-	-	-	-	-	-	-	-	-	-	-
patric1285	61645.76	C4	HIGH	Enterobacter roggenkampii	PRJNA259658	SAMN04252892	Comprehensive Genome Analysis of Carbapenemase-Producing Enterobacter spp New Insights into Phylogeny Population Structure and Resistance Mechanisms	ECL_01758	99.22	78.15	-	-	-	ECL_01760	86.3	68.26	ECL_01761	100.0	77.87	ECL_01762	98.69	75.09
patric1286	550.696	C6	HIGH	Enterobacter hormaechei subsp. xiangfangensis	PRJEB5065	SAMEA2273333	Recent independent emergence of multiple multidrug resistant Serratia marcescens clones within the United Kingdom and Ireland	-	-	-	-	-	-	-	-	-	-	-	-	-	-	-
patric1287	550.682	C6	HIGH	Enterobacter hormaechei subsp. oharae	PRJEB5065	SAMEA2273487	Recent independent emergence of multiple multidrug resistant Serratia marcescens clones within the United Kingdom and Ireland	-	-	-	-	-	-	-	-	-	-	-	-	-	-	-
patric1288	550.709	C8	HIGH	Enterobacter hormaechei subsp. steigerwaltii	PRJEB5065	SAMEA2273348	Recent independent emergence of multiple multidrug resistant Serratia marcescens clones within the United Kingdom and Ireland	-	-	-	-	-	-	-	-	-	-	-	-	-	-	-
patric1289	550.1143	C10	HIGH	Enterobacter sichuanensis	PRJNA387717	SAMN07162522	Plasmid and chromosomal integration of four novel blaIMP carrying transposons from Pseudomonas aeruginosa Klebsiella pneumoniae and an Enterobacter sp	ECL_01758	100.0	78.42	ECL_01759	92.69	76.82	ECL_01760	86.3	68.86	ECL_01761	99.86	78.61	ECL_01762	98.78	75.45
patric1290	550.721	C6	HIGH	Enterobacter hormaechei subsp. xiangfangensis	PRJEB5065	SAMEA2273362	Recent independent emergence of multiple multidrug resistant Serratia marcescens clones within the United Kingdom and Ireland	-	-	-	-	-	-	-	-	-	-	-	-	-	-	-
patric1291	301102.23	C6	HIGH	Enterobacter hormaechei subsp. xiangfangensis	PRJNA259658	SAMN04252933	Comprehensive Genome Analysis of Carbapenemase-Producing Enterobacter spp New Insights into Phylogeny Population Structure and Resistance Mechanisms	-	-	-	-	-	-	-	-	-	-	-	-	-	-	-
patric1293	550.735	C8	HIGH	Enterobacter hormaechei subsp. steigerwaltii	PRJEB5065	SAMEA2273386	Recent independent emergence of multiple multidrug resistant Serratia marcescens clones within the United Kingdom and Ireland	-	-	-	-	-	-	-	-	-	-	-	-	-	-	-
patric1294	550.906	C3	HIGH	Enterobacter hormaechei subsp. hoffmannii	PRJEB5065	SAMEA2273223	Recent independent emergence of multiple multidrug resistant Serratia marcescens clones within the United Kingdom and Ireland	-	-	-	-	-	-	-	-	-	-	-	-	-	-	-
patric1295	550.912	C3	HIGH	Enterobacter hormaechei subsp. hoffmannii	PRJEB5065	SAMEA2273229	Recent independent emergence of multiple multidrug resistant Serratia marcescens clones within the United Kingdom and Ireland	-	-	-	-	-	-	-	-	-	-	-	-	-	-	-
patric1296	1410032.3	C6	HIGH	Enterobacter hormaechei subsp. xiangfangensis	PRJNA223617	SAMN03160298	Comprehensive Genome Analysis of Carbapenemase-Producing Enterobacter spp New Insights into Phylogeny Population Structure and Resistance Mechanisms	-	-	-	-	-	-	-	-	-	-	-	-	-	-	-
patric1297	550.279	C6	HIGH	Enterobacter hormaechei subsp. xiangfangensis	PRJNA272863	SAMN03333167	Clonal Dissemination of Enterobacter cloacae Harboring blaKPC 3 in the Upper Midwestern United States	-	-	-	-	-	-	-	-	-	-	-	-	-	-	-
patric1298	1216470.3	C4	HIGH	Enterobacter roggenkampii	PRJNA171535	SAMN02470869	Whole genome sequence of Enterobacter sp strain SST3 an endophyte isolated from Jamaican sugarcane stalk tissue	ECL_01758	99.26	78.04	-	-	-	ECL_01760	86.3	67.96	ECL_01761	100.0	78.16	ECL_01762	98.69	75.28
patric1299	1619241.3	C3	HIGH	Enterobacter hormaechei subsp. hoffmannii	PRJNA259658	SAMN03283635	Comprehensive Genome Analysis of Carbapenemase-Producing Enterobacter spp New Insights into Phylogeny Population Structure and Resistance Mechanisms	-	-	-	-	-	-	-	-	-	-	-	-	-	-	-
patric13	301102.12	C6	HIGH	Enterobacter hormaechei subsp. xiangfangensis	PRJNA259658	SAMN04252906	Comprehensive Genome Analysis of Carbapenemase-Producing Enterobacter spp New Insights into Phylogeny Population Structure and Resistance Mechanisms	-	-	-	-	-	-	-	-	-	-	-	-	-	-	-
patric130	299766.60	C8	HIGH	Enterobacter hormaechei subsp. steigerwaltii	PRJDB6127	SAMD00089509	Molecular Characterization of IMP 1 Producing Enterobacter cloacae Complex Isolates in Tokyo	-	-	-	-	-	-	-	-	-	-	-	-	-	-	-
patric1300	550.523	C9	HIGH	Enterobacter bugandensis	PRJNA259658	SAMN04407792	Comprehensive Genome Analysis of Carbapenemase-Producing Enterobacter spp New Insights into Phylogeny Population Structure and Resistance Mechanisms	ECL_01758	99.94	78.44	-	-	-	ECL_01760	83.72	67.07	ECL_01761	99.86	79.18	ECL_01762	98.41	75.26
patric1301	550.251	C8	HIGH	Enterobacter hormaechei subsp. steigerwaltii	PRJNA231221	SAMN02934520	-	-	-	-	-	-	-	-	-	-	-	-	-	-	-	-
patric1302	550.537	C8	HIGH	Enterobacter hormaechei subsp. steigerwaltii	PRJNA259658	SAMN04430991	Comprehensive Genome Analysis of Carbapenemase-Producing Enterobacter spp New Insights into Phylogeny Population Structure and Resistance Mechanisms	-	-	-	-	-	-	-	-	-	-	-	-	-	-	-
patric1303	1812934.6	C3	HIGH	Enterobacter hormaechei subsp. hoffmannii	PRJNA382335	SAMN06704512	-	-	-	-	-	-	-	-	-	-	-	-	-	-	-	-
patric1304	550.286	C6	HIGH	Enterobacter hormaechei subsp. xiangfangensis	PRJNA259658	SAMN03283318	Comprehensive Genome Analysis of Carbapenemase-Producing Enterobacter spp New Insights into Phylogeny Population Structure and Resistance Mechanisms	-	-	-	-	-	-	-	-	-	-	-	-	-	-	-
patric1305	1296536.33	C6	HIGH	Enterobacter hormaechei subsp. xiangfangensis	PRJNA433394	SAMN08513489	-	-	-	-	-	-	-	-	-	-	-	-	-	-	-	-
patric1306	550.292	C6	HIGH	Enterobacter hormaechei subsp. xiangfangensis	PRJNA259658	SAMN03283640	Comprehensive Genome Analysis of Carbapenemase-Producing Enterobacter spp New Insights into Phylogeny Population Structure and Resistance Mechanisms	-	-	-	-	-	-	-	-	-	-	-	-	-	-	-
patric131	550.1212	C3	HIGH	Enterobacter hormaechei subsp. hoffmannii	PRJNA393804	SAMN07359424	-	-	-	-	-	-	-	-	-	-	-	-	-	-	-	-
patric132	550.1574	C8	HIGH	Enterobacter hormaechei subsp. steigerwaltii	PRJDB6851	SAMD00115691	-	-	-	-	-	-	-	-	-	-	-	-	-	-	-	-
patric133	550.458	C8	HIGH	Enterobacter hormaechei subsp. steigerwaltii	PRJNA267549	SAMN03197770	A Year of Infection in the Intensive Care Unit Prospective Whole Genome Sequencing of Bacterial Clinical Isolates Reveals Cryptic Transmissions and Novel Microbiota	-	-	-	-	-	-	-	-	-	-	-	-	-	-	-
patric134	299766.8	C8	HIGH	Enterobacter hormaechei subsp. steigerwaltii	PRJNA259658	SAMN04252903	Comprehensive Genome Analysis of Carbapenemase-Producing Enterobacter spp New Insights into Phylogeny Population Structure and Resistance Mechanisms	-	-	-	-	-	-	-	-	-	-	-	-	-	-	-
patric135	158836.106	C8	HIGH	Enterobacter hormaechei subsp. steigerwaltii	PRJNA355910	SAMN06106854	-	-	-	-	-	-	-	-	-	-	-	-	-	-	-	-
patric137	550.666	C3	HIGH	Enterobacter hormaechei subsp. hoffmannii	PRJEB5065	SAMEA2273307	Recent independent emergence of multiple multidrug resistant Serratia marcescens clones within the United Kingdom and Ireland	-	-	-	-	-	-	-	-	-	-	-	-	-	-	-
patric138	550.672	C6	HIGH	Enterobacter hormaechei subsp. oharae	PRJEB5065	SAMEA2273212	Recent independent emergence of multiple multidrug resistant Serratia marcescens clones within the United Kingdom and Ireland	-	-	-	-	-	-	-	-	-	-	-	-	-	-	-
patric139	550.882	C5	HIGH	Enterobacter ludwigii	PRJEB5065	SAMEA2273189	Recent independent emergence of multiple multidrug resistant Serratia marcescens clones within the United Kingdom and Ireland	-	-	-	-	-	-	-	-	-	-	-	-	-	-	-
patric14	550.710	C3	HIGH	Enterobacter hormaechei subsp. hoffmannii	PRJEB5065	SAMEA2273346	Recent independent emergence of multiple multidrug resistant Serratia marcescens clones within the United Kingdom and Ireland	-	-	-	-	-	-	-	-	-	-	-	-	-	-	-
patric141	550.128	C6	HIGH	Enterobacter hormaechei subsp. xiangfangensis	PRJNA259658	SAMN03012826	Comprehensive Genome Analysis of Carbapenemase-Producing Enterobacter spp New Insights into Phylogeny Population Structure and Resistance Mechanisms	-	-	-	-	-	-	-	-	-	-	-	-	-	-	-
patric142	550.896	C6	HIGH	Enterobacter hormaechei subsp. xiangfangensis	PRJEB5065	SAMEA2273201	Recent independent emergence of multiple multidrug resistant Serratia marcescens clones within the United Kingdom and Ireland	-	-	-	-	-	-	-	-	-	-	-	-	-	-	-
patric143	61645.79	C4	HIGH	Enterobacter roggenkampii	PRJNA259658	SAMN04252942	Comprehensive Genome Analysis of Carbapenemase-Producing Enterobacter spp New Insights into Phylogeny Population Structure and Resistance Mechanisms	ECL_01758	99.22	78.18	-	-	-	ECL_01760	86.3	67.96	ECL_01761	100.0	78.16	ECL_01762	98.69	75.28
patric144	550.841	C3	HIGH	Enterobacter hormaechei subsp. hoffmannii	PRJEB5065	SAMEA2273148	Recent independent emergence of multiple multidrug resistant Serratia marcescens clones within the United Kingdom and Ireland	-	-	-	-	-	-	-	-	-	-	-	-	-	-	-
patric145	550.699	C11	HIGH	Enterobacter cloacae	PRJEB5065	SAMEA2273337	Recent independent emergence of multiple multidrug resistant Serratia marcescens clones within the United Kingdom and Ireland	-	-	-	-	-	-	-	-	-	-	-	-	-	-	-
patric148	550.855	C3	HIGH	Enterobacter hormaechei subsp. hoffmannii	PRJEB5065	SAMEA2273159	Recent independent emergence of multiple multidrug resistant Serratia marcescens clones within the United Kingdom and Ireland	-	-	-	-	-	-	-	-	-	-	-	-	-	-	-
patric149	550.712	C8	HIGH	Enterobacter hormaechei subsp. steigerwaltii	PRJEB5065	SAMEA2273499	Recent independent emergence of multiple multidrug resistant Serratia marcescens clones within the United Kingdom and Ireland	-	-	-	-	-	-	-	-	-	-	-	-	-	-	-
patric15	550.704	C3	HIGH	Enterobacter hormaechei subsp. hoffmannii	PRJEB5065	SAMEA2273341	Recent independent emergence of multiple multidrug resistant Serratia marcescens clones within the United Kingdom and Ireland	-	-	-	-	-	-	-	-	-	-	-	-	-	-	-
patric150	1686395.3	C8	HIGH	Enterobacter hormaechei subsp. steigerwaltii	PRJNA271899	SAMN03280187	-	-	-	-	-	-	-	-	-	-	-	-	-	-	-	-
patric151	301102.10	C6	HIGH	Enterobacter hormaechei subsp. xiangfangensis	PRJNA259658	SAMN04252902	Comprehensive Genome Analysis of Carbapenemase-Producing Enterobacter spp New Insights into Phylogeny Population Structure and Resistance Mechanisms	-	-	-	-	-	-	-	-	-	-	-	-	-	-	-
patric153	550.706	C8	HIGH	Enterobacter hormaechei subsp. steigerwaltii	PRJEB5065	SAMEA2273343	Recent independent emergence of multiple multidrug resistant Serratia marcescens clones within the United Kingdom and Ireland	-	-	-	-	-	-	-	-	-	-	-	-	-	-	-
patric154	550.909	C6	HIGH	Enterobacter hormaechei subsp. xiangfangensis	PRJEB5065	SAMEA2273225	Recent independent emergence of multiple multidrug resistant Serratia marcescens clones within the United Kingdom and Ireland	-	-	-	-	-	-	-	-	-	-	-	-	-	-	-
patric157	550.935	C8	HIGH	Enterobacter hormaechei subsp. steigerwaltii	PRJEB5065	SAMEA2273249	Recent independent emergence of multiple multidrug resistant Serratia marcescens clones within the United Kingdom and Ireland	-	-	-	-	-	-	-	-	-	-	-	-	-	-	-
patric158	550.921	C8	HIGH	Enterobacter hormaechei subsp. steigerwaltii	PRJEB5065	SAMEA2273235	Recent independent emergence of multiple multidrug resistant Serratia marcescens clones within the United Kingdom and Ireland	-	-	-	-	-	-	-	-	-	-	-	-	-	-	-
patric159	550.276	C6	HIGH	Enterobacter hormaechei subsp. xiangfangensis	PRJNA272863	SAMN03333149	Clonal Dissemination of Enterobacter cloacae Harboring blaKPC 3 in the Upper Midwestern United States	-	-	-	-	-	-	-	-	-	-	-	-	-	-	-
patric16	1260277.4	C8	HIGH	Enterobacter hormaechei subsp. steigerwaltii	PRJNA180988	SAMN02469365	Genome Sequence of Enterobacter cancerogenus YZ1	-	-	-	-	-	-	-	-	-	-	-	-	-	-	-
patric161	550.504	C11	HIGH	Enterobacter cloacae	PRJNA259658	SAMN04252900	Comprehensive Genome Analysis of Carbapenemase-Producing Enterobacter spp New Insights into Phylogeny Population Structure and Resistance Mechanisms	ECL_01758	100.0	98.68	ECL_01759	100.0	98.78	ECL_01760	100.0	99.48	ECL_01761	100.0	98.44	ECL_01762	100.0	98.6
patric162	1329821.3	C3	HIGH	Enterobacter hormaechei subsp. hoffmannii	PRJNA201927	SAMN02138552	-	-	-	-	-	-	-	-	-	-	-	-	-	-	-	-
patric163	550.538	C6	HIGH	Enterobacter hormaechei subsp. xiangfangensis	PRJNA259658	SAMN04431020	Comprehensive Genome Analysis of Carbapenemase-Producing Enterobacter spp New Insights into Phylogeny Population Structure and Resistance Mechanisms	-	-	-	-	-	-	-	-	-	-	-	-	-	-	-
patric164	550.1414	C2	HIGH	Enterobacter kobei	PRJNA383602	SAMN06767785	Characterization of the population structure drug resistance mechanisms and plasmids of the community associated Enterobacter cloacae complex in China	ECL_01758	99.94	78.38	ECL_01759	91.36	76.73	ECL_01760	82.69	68.21	ECL_01761	100.0	77.3	ECL_01762	98.69	74.43
patric166	1296536.28	C6	HIGH	Enterobacter hormaechei subsp. xiangfangensis	PRJNA433394	SAMN08513488	-	-	-	-	-	-	-	-	-	-	-	-	-	-	-	-
patric167	1296536.10	C8	HIGH	Enterobacter hormaechei subsp. steigerwaltii	PRJNA278240	SAMN03401405	Genomic Resource of Rice Seed Associated Bacteria	-	-	-	-	-	-	-	-	-	-	-	-	-	-	-
patric168	550.299	C8	HIGH	Enterobacter hormaechei subsp. steigerwaltii	PRJNA259658	SAMN03283657	Comprehensive Genome Analysis of Carbapenemase-Producing Enterobacter spp New Insights into Phylogeny Population Structure and Resistance Mechanisms	-	-	-	-	-	-	-	-	-	-	-	-	-	-	-
patric169	1296536.38	C8	HIGH	Enterobacter hormaechei subsp. steigerwaltii	PRJNA475446	SAMN09389154	-	-	-	-	-	-	-	-	-	-	-	-	-	-	-	-
patric17	61645.53	C4	HIGH	Enterobacter roggenkampii	PRJNA259658	SAMN03283659	Comprehensive Genome Analysis of Carbapenemase-Producing Enterobacter spp New Insights into Phylogeny Population Structure and Resistance Mechanisms	ECL_01758	99.22	78.12	-	-	-	ECL_01760	86.3	68.26	ECL_01761	100.0	78.01	ECL_01762	98.69	75.09
patric170	550.266	C6	HIGH	Enterobacter hormaechei subsp. xiangfangensis	PRJNA272863	SAMN03333159	Clonal Dissemination of Enterobacter cloacae Harboring blaKPC 3 in the Upper Midwestern United States	-	-	-	-	-	-	-	-	-	-	-	-	-	-	-
patric171	550.514	C2	HIGH	Enterobacter kobei	PRJNA259658	SAMN04407786	Comprehensive Genome Analysis of Carbapenemase-Producing Enterobacter spp New Insights into Phylogeny Population Structure and Resistance Mechanisms	ECL_01758	99.94	78.44	ECL_01759	91.36	76.73	ECL_01760	82.69	68.52	ECL_01761	100.0	76.6	ECL_01762	95.04	74.04
patric172	1659709.4	C2	HIGH	Enterobacter kobei	PRJNA259658	SAMN03732700	Comprehensive Genome Analysis of Carbapenemase-Producing Enterobacter spp New Insights into Phylogeny Population Structure and Resistance Mechanisms	ECL_01758	99.94	78.28	ECL_01759	91.03	76.81	ECL_01760	82.69	68.52	ECL_01761	100.0	77.02	ECL_01762	98.69	74.43
patric173	550.272	C1	HIGH	Enterobacter asburiae	PRJNA272863	SAMN03333163	Clonal Dissemination of Enterobacter cloacae Harboring blaKPC 3 in the Upper Midwestern United States	ECL_01758	99.97	78.56	ECL_01759	92.8	77.45	ECL_01760	83.2	67.7	ECL_01761	99.86	79.32	ECL_01762	98.78	75.55
patric174	550.1410	C2	HIGH	Enterobacter kobei	PRJNA383602	SAMN06767788	Characterization of the population structure drug resistance mechanisms and plasmids of the community associated Enterobacter cloacae complex in China	ECL_01758	99.94	78.38	ECL_01759	91.36	76.73	ECL_01760	82.69	68.21	ECL_01761	100.0	77.3	ECL_01762	98.69	74.43
patric175	550.528	C6	HIGH	Enterobacter hormaechei subsp. xiangfangensis	PRJNA259658	SAMN04407779	Comprehensive Genome Analysis of Carbapenemase-Producing Enterobacter spp New Insights into Phylogeny Population Structure and Resistance Mechanisms	-	-	-	-	-	-	-	-	-	-	-	-	-	-	-
patric176	550.919	C8	HIGH	Enterobacter hormaechei subsp. steigerwaltii	PRJEB5065	SAMEA2273237	Recent independent emergence of multiple multidrug resistant Serratia marcescens clones within the United Kingdom and Ireland	-	-	-	-	-	-	-	-	-	-	-	-	-	-	-
patric177	1659716.3	C5	HIGH	Enterobacter ludwigii	PRJNA259658	SAMN03732724	Comprehensive Genome Analysis of Carbapenemase-Producing Enterobacter spp New Insights into Phylogeny Population Structure and Resistance Mechanisms	-	-	-	-	-	-	-	-	-	-	-	-	-	-	-
patric178	2080668.3	C3	HIGH	Enterobacter hormaechei subsp. hoffmannii	PRJNA430813	SAMN06921699	Genomic Analysis of Hospital Plumbing Reveals Diverse Reservoir of Bacterial Plasmids Conferring Carbapenem Resistance	-	-	-	-	-	-	-	-	-	-	-	-	-	-	-
patric179	550.925	C1	HIGH	Enterobacter asburiae	PRJEB5065	SAMEA2273239	Recent independent emergence of multiple multidrug resistant Serratia marcescens clones within the United Kingdom and Ireland	ECL_01758	99.97	78.46	ECL_01759	92.47	77.17	ECL_01760	83.2	68.01	ECL_01761	99.86	79.32	ECL_01762	98.69	75.76
patric18	550.843	C3	HIGH	Enterobacter hormaechei subsp. hoffmannii	PRJEB5065	SAMEA2273149	Recent independent emergence of multiple multidrug resistant Serratia marcescens clones within the United Kingdom and Ireland	-	-	-	-	-	-	-	-	-	-	-	-	-	-	-
patric180	1329818.3	C3	HIGH	Enterobacter hormaechei subsp. hoffmannii	PRJNA201924	SAMN02138549	-	-	-	-	-	-	-	-	-	-	-	-	-	-	-	-
patric181	550.931	C8	HIGH	Enterobacter hormaechei subsp. steigerwaltii	PRJEB5065	SAMEA2273245	Recent independent emergence of multiple multidrug resistant Serratia marcescens clones within the United Kingdom and Ireland	-	-	-	-	-	-	-	-	-	-	-	-	-	-	-
patric182	550.702	C8	HIGH	Enterobacter hormaechei subsp. steigerwaltii	PRJEB5065	SAMEA2273339	Recent independent emergence of multiple multidrug resistant Serratia marcescens clones within the United Kingdom and Ireland	-	-	-	-	-	-	-	-	-	-	-	-	-	-	-
patric183	301102.14	C6	HIGH	Enterobacter hormaechei subsp. xiangfangensis	PRJNA259658	SAMN04252910	Comprehensive Genome Analysis of Carbapenemase-Producing Enterobacter spp New Insights into Phylogeny Population Structure and Resistance Mechanisms	-	-	-	-	-	-	-	-	-	-	-	-	-	-	-
patric184	550.716	C8	HIGH	Enterobacter hormaechei subsp. steigerwaltii	PRJEB5065	SAMEA2273352	Recent independent emergence of multiple multidrug resistant Serratia marcescens clones within the United Kingdom and Ireland	-	-	-	-	-	-	-	-	-	-	-	-	-	-	-
patric186	301102.28	C6	HIGH	Enterobacter hormaechei subsp. xiangfangensis	PRJNA259658	SAMN04252947	Comprehensive Genome Analysis of Carbapenemase-Producing Enterobacter spp New Insights into Phylogeny Population Structure and Resistance Mechanisms	-	-	-	-	-	-	-	-	-	-	-	-	-	-	-
patric187	61645.69	C1	HIGH	Enterobacter asburiae	PRJNA267549	SAMN03196973	A Year of Infection in the Intensive Care Unit Prospective Whole Genome Sequencing of Bacterial Clinical Isolates Reveals Cryptic Transmissions and Novel Microbiota	ECL_01758	99.97	78.53	ECL_01759	92.8	77.21	ECL_01760	83.2	67.39	ECL_01761	99.86	79.6	ECL_01762	98.69	75.47
patric188	550.879	C6	HIGH	Enterobacter hormaechei subsp. oharae	PRJEB5065	SAMEA2273185	Recent independent emergence of multiple multidrug resistant Serratia marcescens clones within the United Kingdom and Ireland	-	-	-	-	-	-	-	-	-	-	-	-	-	-	-
patric189	550.689	C6	HIGH	Enterobacter hormaechei subsp. oharae	PRJEB5065	SAMEA2273324	Recent independent emergence of multiple multidrug resistant Serratia marcescens clones within the United Kingdom and Ireland	-	-	-	-	-	-	-	-	-	-	-	-	-	-	-
patric19	550.857	C3	HIGH	Enterobacter hormaechei subsp. hoffmannii	PRJEB5065	SAMEA2273163	Recent independent emergence of multiple multidrug resistant Serratia marcescens clones within the United Kingdom and Ireland	-	-	-	-	-	-	-	-	-	-	-	-	-	-	-
patric190	550.845	C3	HIGH	Enterobacter hormaechei subsp. hoffmannii	PRJEB5065	SAMEA2273147	Recent independent emergence of multiple multidrug resistant Serratia marcescens clones within the United Kingdom and Ireland	-	-	-	-	-	-	-	-	-	-	-	-	-	-	-
patric191	550.676	C3	HIGH	Enterobacter hormaechei subsp. hoffmannii	PRJEB5065	SAMEA2273213	Recent independent emergence of multiple multidrug resistant Serratia marcescens clones within the United Kingdom and Ireland	-	-	-	-	-	-	-	-	-	-	-	-	-	-	-
patric192	550.662	C8	HIGH	Enterobacter hormaechei subsp. steigerwaltii	PRJEB5065	SAMEA2273209	Recent independent emergence of multiple multidrug resistant Serratia marcescens clones within the United Kingdom and Ireland	-	-	-	-	-	-	-	-	-	-	-	-	-	-	-
patric193	1400147.3	C2	HIGH	Enterobacter kobei	PRJNA219274	SAMN02356604	-	ECL_01758	99.94	78.25	ECL_01759	91.36	76.61	ECL_01760	82.69	68.52	ECL_01761	100.0	77.02	ECL_01762	98.69	74.15
patric194	550.892	C8	HIGH	Enterobacter hormaechei subsp. steigerwaltii	PRJEB5065	SAMEA2273197	Recent independent emergence of multiple multidrug resistant Serratia marcescens clones within the United Kingdom and Ireland	-	-	-	-	-	-	-	-	-	-	-	-	-	-	-
patric195	61645.82	C8	HIGH	Enterobacter hormaechei subsp. steigerwaltii	PRJNA278427	SAMN03401399	Genomic Resource of Rice Seed Associated Bacteria	-	-	-	-	-	-	-	-	-	-	-	-	-	-	-
patric196	61645.96	C1	HIGH	Enterobacter asburiae	PRJNA324524	SAMN05207407	-	ECL_01758	99.97	78.56	ECL_01759	92.8	77.45	ECL_01760	83.2	67.7	ECL_01761	99.86	79.32	ECL_01762	98.78	75.55
patric197	550.138	C6	HIGH	Enterobacter hormaechei subsp. xiangfangensis	PRJNA259658	SAMN03012827	Comprehensive Genome Analysis of Carbapenemase-Producing Enterobacter spp New Insights into Phylogeny Population Structure and Resistance Mechanisms	-	-	-	-	-	-	-	-	-	-	-	-	-	-	-
patric198	550.886	C3	HIGH	Enterobacter hormaechei subsp. hoffmannii	PRJEB5065	SAMEA2273494	The dissemination of multidrug resistant Enterobacter cloacae throughout the UK and Ireland	-	-	-	-	-	-	-	-	-	-	-	-	-	-	-
patric199	1439326.3	C4	HIGH	Enterobacter roggenkampii	PRJNA234248	SAMN02581381	-	ECL_01758	99.22	78.28	-	-	-	ECL_01760	86.3	67.96	ECL_01761	100.0	77.87	ECL_01762	98.69	74.81
patric2	550.1416	C8	HIGH	Enterobacter hormaechei subsp. steigerwaltii	PRJNA383602	SAMN06767780	Characterization of the population structure drug resistance mechanisms and plasmids of the community associated Enterobacter cloacae complex in China	-	-	-	-	-	-	-	-	-	-	-	-	-	-	-
patric202	550.474	C6	HIGH	Enterobacter hormaechei subsp. oharae	PRJNA267549	SAMN03198137	A Year of Infection in the Intensive Care Unit Prospective Whole Genome Sequencing of Bacterial Clinical Isolates Reveals Cryptic Transmissions and Novel Microbiota	-	-	-	-	-	-	-	-	-	-	-	-	-	-	-
patric203	550.460	C2	HIGH	Enterobacter kobei	PRJNA267549	SAMN03197810	A Year of Infection in the Intensive Care Unit Prospective Whole Genome Sequencing of Bacterial Clinical Isolates Reveals Cryptic Transmissions and Novel Microbiota	ECL_01758	99.94	78.44	ECL_01759	91.36	76.73	ECL_01760	82.69	68.52	ECL_01761	100.0	76.6	ECL_01762	98.69	74.15
patric204	299766.58	C8	HIGH	Enterobacter hormaechei subsp. steigerwaltii	PRJDB6127	SAMD00089507	Molecular Characterization of IMP 1 Producing Enterobacter cloacae Complex Isolates in Tokyo	-	-	-	-	-	-	-	-	-	-	-	-	-	-	-
patric205	550.306	C6	HIGH	Enterobacter hormaechei subsp. xiangfangensis	PRJNA259658	SAMN03283309	Comprehensive Genome Analysis of Carbapenemase-Producing Enterobacter spp New Insights into Phylogeny Population Structure and Resistance Mechanisms	-	-	-	-	-	-	-	-	-	-	-	-	-	-	-
patric206	299766.70	C8	HIGH	Enterobacter hormaechei subsp. steigerwaltii	PRJDB6127	SAMD00089523	Molecular Characterization of IMP 1 Producing Enterobacter cloacae Complex Isolates in Tokyo	-	-	-	-	-	-	-	-	-	-	-	-	-	-	-
patric207	158836.102	C6	HIGH	Enterobacter hormaechei subsp. xiangfangensis	PRJNA348753	SAMN06451892	Recovery of nearly 8000 metagenome assembled genomes substantially expands the tree of life	-	-	-	-	-	-	-	-	-	-	-	-	-	-	-
patric208	550.448	C9	HIGH	Enterobacter bugandensis	PRJNA267549	SAMN03197387	A year of Infection in the Intensive Care Unit Prospective Whole Genome Sequencing of Bacterial Clinical Isolates Reveals Cryptic Transmissions and Novel Microbiota	ECL_01758	99.94	78.5	-	-	-	ECL_01760	83.72	67.68	ECL_01761	99.86	79.18	ECL_01762	98.41	75.07
patric209	550.1570	C8	HIGH	Enterobacter hormaechei subsp. steigerwaltii	PRJDB6851	SAMD00115663	-	-	-	-	-	-	-	-	-	-	-	-	-	-	-	-
patric21	2077137.3	C5	HIGH	Enterobacter ludwigii	PRJNA292902	SAMN04014973	-	ECL_01758	98.77	73.96	ECL_01759	93.91	70.17	-	-	-	ECL_01761	99.15	69.2	ECL_01762	94.38	67.0
patric210	550.1216	C11	HIGH	Enterobacter cloacae	PRJNA393769	SAMN07448207	-	ECL_01758	100.0	98.55	ECL_01759	100.0	98.56	ECL_01760	100.0	99.22	ECL_01761	100.0	98.58	ECL_01762	100.0	99.06
patric211	299766.64	C8	HIGH	Enterobacter hormaechei subsp. steigerwaltii	PRJDB6127	SAMD00089515	Molecular Characterization of IMP 1 Producing Enterobacter cloacae Complex Isolates in Tokyo	-	-	-	-	-	-	-	-	-	-	-	-	-	-	-
patric212	158836.116	C8	HIGH	Enterobacter hormaechei subsp. steigerwaltii	PRJNA348753	SAMN06453135	Recovery of nearly 8000 metagenome assembled genomes substantially expands the tree of life	-	-	-	-	-	-	-	-	-	-	-	-	-	-	-
patric213	550.1571	C8	HIGH	Enterobacter hormaechei subsp. steigerwaltii	PRJDB6851	SAMD00115670	-	-	-	-	-	-	-	-	-	-	-	-	-	-	-	-
patric214	299766.65	C8	HIGH	Enterobacter hormaechei subsp. steigerwaltii	PRJDB6127	SAMD00089516	Molecular Characterization of IMP 1 Producing Enterobacter cloacae Complex Isolates in Tokyo	-	-	-	-	-	-	-	-	-	-	-	-	-	-	-
patric215	550.1217	C10	HIGH	Enterobacter sichuanensis	PRJNA393769	SAMN07448195	-	-	-	-	-	-	-	-	-	-	-	-	-	-	-	-
patric217	299766.71	C8	HIGH	Enterobacter hormaechei subsp. steigerwaltii	PRJDB6127	SAMD00089524	Molecular Characterization of IMP 1 Producing Enterobacter cloacae Complex Isolates in Tokyo	-	-	-	-	-	-	-	-	-	-	-	-	-	-	-
patric218	550.449	C9	HIGH	Enterobacter bugandensis	PRJNA267549	SAMN03197390	A Year of Infection in the Intensive Care Unit Prospective Whole Genome Sequencing of Bacterial Clinical Isolates Reveals Cryptic Transmissions and Novel Microbiota	ECL_01758	99.94	78.5	-	-	-	ECL_01760	83.72	67.68	ECL_01761	99.86	79.18	ECL_01762	98.41	75.07
patric22	1329846.6	C6	HIGH	Enterobacter hormaechei subsp. xiangfangensis	PRJNA202010	SAMN02138629	-	-	-	-	-	-	-	-	-	-	-	-	-	-	-	-
patric220	299766.59	C8	HIGH	Enterobacter hormaechei subsp. steigerwaltii	PRJDB6127	SAMD00089508	Molecular Characterization of IMP 1 Producing Enterobacter cloacae Complex Isolates in Tokyo	-	-	-	-	-	-	-	-	-	-	-	-	-	-	-
patric222	550.475	C6	HIGH	Enterobacter hormaechei subsp. xiangfangensis	PRJNA287094	SAMN03776151	-	-	-	-	-	-	-	-	-	-	-	-	-	-	-	-
patric223	550.139	C8	HIGH	Enterobacter hormaechei subsp. steigerwaltii	PRJNA259658	SAMN03012834	Comprehensive Genome Analysis of Carbapenemase-Producing Enterobacter spp New Insights into Phylogeny Population Structure and Resistance Mechanisms	-	-	-	-	-	-	-	-	-	-	-	-	-	-	-
patric224	61645.97	C4	HIGH	Enterobacter roggenkampii	PRJNA311957	SAMN04490973	-	ECL_01758	99.19	78.45	-	-	-	ECL_01760	86.3	67.66	ECL_01761	100.0	78.16	ECL_01762	98.69	74.37
patric225	550.887	C6	HIGH	Enterobacter hormaechei subsp. xiangfangensis	PRJEB5065	SAMEA2273194	Recent independent emergence of multiple multidrug resistant Serratia marcescens clones within the United Kingdom and Ireland	-	-	-	-	-	-	-	-	-	-	-	-	-	-	-
patric226	550.893	C8	HIGH	Enterobacter hormaechei subsp. steigerwaltii	PRJEB5065	SAMEA2273489	Recent independent emergence of multiple multidrug resistant Serratia marcescens clones within the United Kingdom and Ireland	-	-	-	-	-	-	-	-	-	-	-	-	-	-	-
patric227	61645.83	C1	HIGH	Enterobacter asburiae	PRJNA297498	SAMN04124432	-	ECL_01758	99.35	78.78	ECL_01759	92.69	77.18	ECL_01760	82.69	67.9	ECL_01761	99.86	79.04	ECL_01762	98.78	75.83
patric228	550.663	C11	HIGH	Enterobacter cloacae	PRJEB5065	SAMEA2273313	Recent independent emergence of multiple multidrug resistant Serratia marcescens clones within the United Kingdom and Ireland	ECL_01758	100.0	98.39	ECL_01759	100.0	99.22	ECL_01760	100.0	100.0	ECL_01761	100.0	98.16	ECL_01762	100.0	99.34
patric229	550.677	C8	HIGH	Enterobacter hormaechei subsp. steigerwaltii	PRJEB5065	SAMEA2273281	Recent independent emergence of multiple multidrug resistant Serratia marcescens clones within the United Kingdom and Ireland	-	-	-	-	-	-	-	-	-	-	-	-	-	-	-
patric23	550.880	C6	HIGH	Enterobacter hormaechei subsp. xiangfangensis	PRJEB5065	SAMEA2273187	Recent independent emergence of multiple multidrug resistant Serratia marcescens clones within the United Kingdom and Ireland	-	-	-	-	-	-	-	-	-	-	-	-	-	-	-
patric230	550.844	C8	HIGH	Enterobacter hormaechei subsp. steigerwaltii	PRJEB5065	SAMEA2273152	Recent independent emergence of multiple multidrug resistant Serratia marcescens clones within the United Kingdom and Ireland	-	-	-	-	-	-	-	-	-	-	-	-	-	-	-
patric231	550.850	C6	HIGH	Enterobacter hormaechei subsp. oharae	PRJEB5065	SAMEA2273155	Recent independent emergence of multiple multidrug resistant Serratia marcescens clones within the United Kingdom and Ireland	-	-	-	-	-	-	-	-	-	-	-	-	-	-	-
patric233	61645.68	C4	HIGH	Enterobacter roggenkampii	PRJNA259658	SAMN03495971	Comprehensive Genome Analysis of Carbapenemase-Producing Enterobacter spp New Insights into Phylogeny Population Structure and Resistance Mechanisms	ECL_01758	99.22	78.28	-	-	-	ECL_01760	86.3	67.96	ECL_01761	100.0	77.87	ECL_01762	98.69	74.81
patric235	1659710.4	C2	HIGH	Enterobacter kobei	PRJNA259658	SAMN03732707	Comprehensive Genome Analysis of Carbapenemase-Producing Enterobacter spp New Insights into Phylogeny Population Structure and Resistance Mechanisms	ECL_01758	99.94	78.28	ECL_01759	91.36	76.61	ECL_01760	82.69	68.52	ECL_01761	100.0	77.02	ECL_01762	98.69	74.15
patric236	301102.29	C6	HIGH	Enterobacter hormaechei subsp. xiangfangensis	PRJNA259658	SAMN04252952	Comprehensive Genome Analysis of Carbapenemase-Producing Enterobacter spp New Insights into Phylogeny Population Structure and Resistance Mechanisms	-	-	-	-	-	-	-	-	-	-	-	-	-	-	-
patric237	550.717	C8	HIGH	Enterobacter hormaechei subsp. steigerwaltii	PRJEB5065	SAMEA2273356	Recent independent emergence of multiple multidrug resistant Serratia marcescens clones within the United Kingdom and Ireland	-	-	-	-	-	-	-	-	-	-	-	-	-	-	-
patric238	301102.15	C6	HIGH	Enterobacter hormaechei subsp. xiangfangensis	PRJNA259658	SAMN04252912	Comprehensive Genome Analysis of Carbapenemase-Producing Enterobacter spp New Insights into Phylogeny Population Structure and Resistance Mechanisms	-	-	-	-	-	-	-	-	-	-	-	-	-	-	-
patric239	550.703	C3	HIGH	Enterobacter hormaechei subsp. hoffmannii	PRJEB5065	SAMEA2273340	Recent independent emergence of multiple multidrug resistant Serratia marcescens clones within the United Kingdom and Ireland	-	-	-	-	-	-	-	-	-	-	-	-	-	-	-
patric24	208224.44	C2	HIGH	Enterobacter kobei	PRJNA436373	SAMN08623825	-	ECL_01758	99.94	78.18	ECL_01759	91.36	76.61	ECL_01760	82.69	68.52	ECL_01761	100.0	77.3	ECL_01762	98.69	74.43
patric240	550.930	C8	HIGH	Enterobacter hormaechei subsp. steigerwaltii	PRJEB5065	SAMEA2273244	Recent independent emergence of multiple multidrug resistant Serratia marcescens clones within the United Kingdom and Ireland	-	-	-	-	-	-	-	-	-	-	-	-	-	-	-
patric241	550.924	C8	HIGH	Enterobacter hormaechei subsp. steigerwaltii	PRJEB5065	SAMEA2273240	Recent independent emergence of multiple multidrug resistant Serratia marcescens clones within the United Kingdom and Ireland	-	-	-	-	-	-	-	-	-	-	-	-	-	-	-
patric242	1686388.3	C8	HIGH	Enterobacter hormaechei subsp. steigerwaltii	PRJNA271899	SAMN03280180	-	-	-	-	-	-	-	-	-	-	-	-	-	-	-	-
patric243	550.918	C8	HIGH	Enterobacter hormaechei subsp. steigerwaltii	PRJEB5065	SAMEA2273127	Recent independent emergence of multiple multidrug resistant Serratia marcescens clones within the United Kingdom and Ireland	-	-	-	-	-	-	-	-	-	-	-	-	-	-	-
patric244	550.529	C8	HIGH	Enterobacter hormaechei subsp. steigerwaltii	PRJNA259658	SAMN04407784	Comprehensive Genome Analysis of Carbapenemase-Producing Enterobacter spp New Insights into Phylogeny Population Structure and Resistance Mechanisms	-	-	-	-	-	-	-	-	-	-	-	-	-	-	-
patric245	2211115.3	C4	HIGH	Enterobacter roggenkampii	PRJDB6851	SAMD00126357	-	ECL_01758	99.22	78.31	-	-	-	ECL_01760	82.69	67.81	ECL_01761	100.0	78.01	ECL_01762	98.69	74.81
patric246	550.1411	C2	HIGH	Enterobacter kobei	PRJNA383602	SAMN06767787	Characterization of the population structure drug resistance mechanisms and plasmids of the community associated Enterobacter cloacae complex in China	ECL_01758	99.94	78.38	ECL_01759	91.36	76.73	ECL_01760	82.69	68.21	ECL_01761	100.0	77.3	ECL_01762	98.69	74.43
patric247	550.273	C6	HIGH	Enterobacter hormaechei subsp. xiangfangensis	PRJNA272863	SAMN03333166	Clonal Dissemination of Enterobacter cloacae Harboring blaKPC 3 in the Upper Midwestern United States	-	-	-	-	-	-	-	-	-	-	-	-	-	-	-
patric249	158836.22	C8	HIGH	Enterobacter hormaechei subsp. steigerwaltii	PRJNA246471	SAMN03733727	Klebsiella pneumoniae carbapenemase KPC producing K pneumoniae at a single institution insights into endemicity from whole genome sequencing	-	-	-	-	-	-	-	-	-	-	-	-	-	-	-
patric25	550.658	C8	HIGH	Enterobacter hormaechei subsp. steigerwaltii	PRJEB5065	SAMEA2273479	Recent independent emergence of multiple multidrug resistant Serratia marcescens clones within the United Kingdom and Ireland	-	-	-	-	-	-	-	-	-	-	-	-	-	-	-
patric250	550.267	C6	HIGH	Enterobacter hormaechei subsp. xiangfangensis	PRJNA272863	SAMN03333160	Clonal Dissemination of Enterobacter cloacae Harboring blaKPC 3 in the Upper Midwestern United States	-	-	-	-	-	-	-	-	-	-	-	-	-	-	-
patric251	1495129.9	C11	HIGH	Enterobacter cloacae	PRJNA433464	SAMN08493991	-	ECL_01758	100.0	98.77	ECL_01759	100.0	99.0	ECL_01760	100.0	99.74	ECL_01761	100.0	98.3	ECL_01762	100.0	98.78
patric252	1296536.39	C6	HIGH	Enterobacter hormaechei subsp. xiangfangensis	PRJNA472443	SAMN09435823	-	-	-	-	-	-	-	-	-	-	-	-	-	-	-	-
patric254	1296536.11	C8	HIGH	Enterobacter hormaechei subsp. steigerwaltii	PRJNA278430	SAMN03401402	Genomic Resource of Rice Seed Associated Bacteria	-	-	-	-	-	-	-	-	-	-	-	-	-	-	-
patric255	1296536.13	C8	HIGH	Enterobacter hormaechei subsp. steigerwaltii	PRJNA278232	SAMN03401397	Genomic Resource of Rice Seed Associated Bacteria	-	-	-	-	-	-	-	-	-	-	-	-	-	-	-
patric256	550.271	C6	HIGH	Enterobacter hormaechei subsp. xiangfangensis	PRJNA272863	SAMN03333161	Clonal Dissemination of Enterobacter cloacae Harboring blaKPC 3 in the Upper Midwestern United States	-	-	-	-	-	-	-	-	-	-	-	-	-	-	-
patric257	550.517	C6	HIGH	Enterobacter hormaechei subsp. oharae	PRJNA259658	SAMN04407785	Comprehensive Genome Analysis of Carbapenemase-Producing Enterobacter spp New Insights into Phylogeny Population Structure and Resistance Mechanisms	-	-	-	-	-	-	-	-	-	-	-	-	-	-	-
patric258	550.503	C8	HIGH	Enterobacter hormaechei subsp. steigerwaltii	PRJNA300355	SAMN04219575	Genome sequence of Enterobacter sp ST3 a quorum sensing bacterium associated with marine dinoflagellate	-	-	-	-	-	-	-	-	-	-	-	-	-	-	-
patric259	550.265	C6	HIGH	Enterobacter hormaechei subsp. xiangfangensis	PRJNA272863	SAMN03333165	Clonal Dissemination of Enterobacter cloacae Harboring blaKPC 3 in the Upper Midwestern United States	-	-	-	-	-	-	-	-	-	-	-	-	-	-	-
patric26	550.894	C1	HIGH	Enterobacter asburiae	PRJEB5065	SAMEA2273199	Recent independent emergence of multiple multidrug resistant Serratia marcescens clones within the United Kingdom and Ireland	ECL_01758	99.97	78.33	ECL_01759	92.69	77.3	ECL_01760	83.2	67.08	ECL_01761	99.86	79.18	ECL_01762	98.69	75.19
patric262	550.259	C6	HIGH	Enterobacter hormaechei subsp. xiangfangensis	PRJNA272863	SAMN03333152	Clonal Dissemination of Enterobacter cloacae Harboring blaKPC 3 in the Upper Midwestern United States	-	-	-	-	-	-	-	-	-	-	-	-	-	-	-
patric263	550.932	C6	HIGH	Enterobacter hormaechei subsp. xiangfangensis	PRJEB5065	SAMEA2273246	Recent independent emergence of multiple multidrug resistant Serratia marcescens clones within the United Kingdom and Ireland	-	-	-	-	-	-	-	-	-	-	-	-	-	-	-
patric264	550.926	C8	HIGH	Enterobacter hormaechei subsp. steigerwaltii	PRJEB5065	SAMEA2273241	Recent independent emergence of multiple multidrug resistant Serratia marcescens clones within the United Kingdom and Ireland	-	-	-	-	-	-	-	-	-	-	-	-	-	-	-
patric265	301102.17	C6	HIGH	Enterobacter hormaechei subsp. xiangfangensis	PRJNA259658	SAMN04252918	Comprehensive Genome Analysis of Carbapenemase-Producing Enterobacter spp New Insights into Phylogeny Population Structure and Resistance Mechanisms	-	-	-	-	-	-	-	-	-	-	-	-	-	-	-
patric267	550.715	C2	HIGH	Enterobacter kobei	PRJEB5065	SAMEA2273353	Recent independent emergence of multiple multidrug resistant Serratia marcescens clones within the United Kingdom and Ireland	ECL_01758	99.94	78.18	ECL_01759	91.36	76.61	ECL_01760	82.69	68.83	ECL_01761	100.0	77.3	ECL_01762	98.69	74.43
patric268	550.701	C9	HIGH	Enterobacter bugandensis	PRJEB5065	SAMEA2273338	Recent independent emergence of multiple multidrug resistant Serratia marcescens clones within the United Kingdom and Ireland	ECL_01758	99.71	78.23	-	-	-	ECL_01760	83.72	67.68	ECL_01761	99.86	79.46	ECL_01762	98.69	74.81
patric27	61645.84	C1	HIGH	Enterobacter asburiae	PRJNA297498	SAMN04124437	-	ECL_01758	99.35	78.78	ECL_01759	92.69	77.18	ECL_01760	82.69	67.9	ECL_01761	99.86	79.04	ECL_01762	98.78	75.83
patric270	550.729	C8	HIGH	Enterobacter hormaechei subsp. steigerwaltii	PRJEB5065	SAMEA2273376	Recent independent emergence of multiple multidrug resistant Serratia marcescens clones within the United Kingdom and Ireland	-	-	-	-	-	-	-	-	-	-	-	-	-	-	-
patric271	61645.154	C1	HIGH	Enterobacter asburiae	PRJNA472443	SAMN09435814	-	ECL_01758	99.26	78.65	ECL_01759	92.69	77.18	-	-	-	ECL_01761	99.86	79.04	ECL_01762	98.69	76.04
patric272	550.846	C6	HIGH	Enterobacter hormaechei subsp. xiangfangensis	PRJEB5065	SAMEA2273150	Recent independent emergence of multiple multidrug resistant Serratia marcescens clones within the United Kingdom and Ireland	-	-	-	-	-	-	-	-	-	-	-	-	-	-	-
patric273	61645.42	C4	HIGH	Enterobacter roggenkampii	PRJNA259658	SAMN03067419	Comprehensive Genome Analysis of Carbapenemase-Producing Enterobacter spp New Insights into Phylogeny Population Structure and Resistance Mechanisms	ECL_01758	99.26	78.11	-	-	-	ECL_01760	86.3	67.96	ECL_01761	100.0	78.01	ECL_01762	98.41	74.98
patric274	550.852	C3	HIGH	Enterobacter hormaechei subsp. hoffmannii	PRJEB5065	SAMEA2273156	Recent independent emergence of multiple multidrug resistant Serratia marcescens clones within the United Kingdom and Ireland	-	-	-	-	-	-	-	-	-	-	-	-	-	-	-
patric275	2027919.17	C6	HIGH	Enterobacter hormaechei subsp. xiangfangensis	PRJNA432167	SAMN08436979	Characterization of NDM-Encoding Plasmids From Enterobacteriaceae Recovered From Czech Hospitals	-	-	-	-	-	-	-	-	-	-	-	-	-	-	-
patric276	550.661	C5	HIGH	Enterobacter ludwigii	PRJEB5065	SAMEA2273485	Recent independent emergence of multiple multidrug resistant Serratia marcescens clones within the United Kingdom and Ireland	-	-	-	-	-	-	-	-	-	-	-	-	-	-	-
patric277	550.675	C3	HIGH	Enterobacter hormaechei subsp. hoffmannii	PRJEB5065	SAMEA2273302	Recent independent emergence of multiple multidrug resistant Serratia marcescens clones within the United Kingdom and Ireland	-	-	-	-	-	-	-	-	-	-	-	-	-	-	-
patric278	550.885	C8	HIGH	Enterobacter hormaechei subsp. steigerwaltii	PRJEB5065	SAMEA2273192	Recent independent emergence of multiple multidrug resistant Serratia marcescens clones within the United Kingdom and Ireland	-	-	-	-	-	-	-	-	-	-	-	-	-	-	-
patric279	61645.81	C8	HIGH	Enterobacter hormaechei subsp. steigerwaltii	PRJNA278224	SAMN03401389	Genomic Resource of Rice Seed Associated Bacteria	-	-	-	-	-	-	-	-	-	-	-	-	-	-	-
patric28	550.664	C8	HIGH	Enterobacter hormaechei subsp. steigerwaltii	PRJEB5065	SAMEA2273296	Recent independent emergence of multiple multidrug resistant Serratia marcescens clones within the United Kingdom and Ireland	-	-	-	-	-	-	-	-	-	-	-	-	-	-	-
patric280	550.891	C8	HIGH	Enterobacter hormaechei subsp. steigerwaltii	PRJEB5065	SAMEA2273491	Recent independent emergence of multiple multidrug resistant Serratia marcescens clones within the United Kingdom and Ireland	-	-	-	-	-	-	-	-	-	-	-	-	-	-	-
patric281	550.649	C6	HIGH	Enterobacter hormaechei subsp. xiangfangensis	PRJEB5065	SAMEA2273316	Recent independent emergence of multiple multidrug resistant Serratia marcescens clones within the United Kingdom and Ireland	-	-	-	-	-	-	-	-	-	-	-	-	-	-	-
patric283	550.488	C8	HIGH	Enterobacter hormaechei subsp. steigerwaltii	PRJNA246471	SAMN03733748	Klebsiella pneumoniae carbapenemase KPC producing K pneumoniae at a single institution insights into endemicity from whole genome sequencing	-	-	-	-	-	-	-	-	-	-	-	-	-	-	-
patric284	550.1229	C11	HIGH	Enterobacter cloacae	PRJNA393769	SAMN07448197	-	ECL_01758	100.0	98.77	ECL_01759	100.0	99.45	ECL_01760	100.0	99.74	ECL_01761	100.0	98.44	ECL_01762	100.0	99.34
patric286	550.463	C2	HIGH	Enterobacter kobei	PRJNA267549	SAMN03197830	A Year of Infection in the Intensive Care Unit Prospective Whole Genome Sequencing of Bacterial Clinical Isolates Reveals Cryptic Transmissions and Novel Microbiota	ECL_01758	99.94	78.44	ECL_01759	91.36	76.73	ECL_01760	82.69	68.52	ECL_01761	100.0	76.6	ECL_01762	98.69	74.15
patric287	550.477	C2	HIGH	Enterobacter kobei	PRJNA287088	SAMN03776116	-	ECL_01758	64.37	77.62	ECL_01759	91.36	76.73	ECL_01760	82.69	68.52	ECL_01761	100.0	76.88	ECL_01762	98.69	74.53
patric29	550.670	C6	HIGH	Enterobacter hormaechei subsp. oharae	PRJEB5065	SAMEA2273282	Recent independent emergence of multiple multidrug resistant Serratia marcescens clones within the United Kingdom and Ireland	-	-	-	-	-	-	-	-	-	-	-	-	-	-	-
patric290	550.339	C1	HIGH	Enterobacter asburiae	PRJNA272863	SAMN03333174	Clonal Dissemination of Enterobacter cloacae Harboring blaKPC 3 in the Upper Midwestern United States	ECL_01758	99.97	78.88	ECL_01759	92.8	76.85	ECL_01760	83.2	67.7	ECL_01761	99.86	79.46	ECL_01762	98.78	75.55
patric291	299766.67	C8	HIGH	Enterobacter hormaechei subsp. steigerwaltii	PRJDB6127	SAMD00089520	Molecular Characterization of IMP 1 Producing Enterobacter cloacae Complex Isolates in Tokyo	-	-	-	-	-	-	-	-	-	-	-	-	-	-	-
patric292	158836.115	C8	HIGH	Enterobacter hormaechei subsp. steigerwaltii	PRJNA348753	SAMN06454326	Recovery of nearly 8000 metagenome assembled genomes substantially expands the tree of life	-	-	-	-	-	-	-	-	-	-	-	-	-	-	-
patric293	550.1573	C8	HIGH	Enterobacter hormaechei subsp. steigerwaltii	PRJDB6851	SAMD00115690	-	-	-	-	-	-	-	-	-	-	-	-	-	-	-	-
patric295	1329827.3	C2	HIGH	Enterobacter kobei	PRJNA201938	SAMN02138563	-	ECL_01758	99.94	78.28	ECL_01759	91.36	76.61	ECL_01760	82.69	68.52	ECL_01761	100.0	77.02	ECL_01762	98.69	74.15
patric297	158836.114	C3	HIGH	Enterobacter hormaechei subsp. hoffmannii	PRJNA348753	SAMN06455204	Recovery of nearly 8000 metagenome assembled genomes substantially expands the tree of life	-	-	-	-	-	-	-	-	-	-	-	-	-	-	-
patric298	299766.66	C8	HIGH	Enterobacter hormaechei subsp. steigerwaltii	PRJDB6127	SAMD00089519	Molecular Characterization of IMP 1 Producing Enterobacter cloacae Complex Isolates in Tokyo	-	-	-	-	-	-	-	-	-	-	-	-	-	-	-
patric299	550.338	C6	HIGH	Enterobacter hormaechei subsp. xiangfangensis	PRJNA272863	SAMN03333173	Clonal Dissemination of Enterobacter cloacae Harboring blaKPC 3 in the Upper Midwestern United States	-	-	-	-	-	-	-	-	-	-	-	-	-	-	-
patric3	550.512	C8	HIGH	Enterobacter hormaechei subsp. steigerwaltii	PRJNA259658	SAMN04407771	Comprehensive Genome Analysis of Carbapenemase-Producing Enterobacter spp New Insights into Phylogeny Population Structure and Resistance Mechanisms	-	-	-	-	-	-	-	-	-	-	-	-	-	-	-
patric30	1812935.13	C4	HIGH	Enterobacter roggenkampii	PRJNA339843	SAMN06218064	-	ECL_01758	99.9	77.99	-	-	-	ECL_01760	86.3	68.86	ECL_01761	100.0	78.01	ECL_01762	98.69	75.0
patric300	550.1214	C6	HIGH	Enterobacter hormaechei subsp. xiangfangensis	PRJNA393804	SAMN07345016	-	-	-	-	-	-	-	-	-	-	-	-	-	-	-	-
patric301	550.1572	C8	HIGH	Enterobacter hormaechei subsp. steigerwaltii	PRJDB6851	SAMD00115686	-	-	-	-	-	-	-	-	-	-	-	-	-	-	-	-
patric302	550.476	C12	HIGH	Enterobacter cloacae subsp. dissolvens	PRJNA287091	SAMN03776124	-	ECL_01758	100.0	90.54	ECL_01759	99.34	94.2	ECL_01760	100.0	98.19	ECL_01761	100.0	89.93	ECL_01762	99.44	86.63
patric305	550.1228	C4	HIGH	Enterobacter roggenkampii	PRJNA393769	SAMN07448200	-	ECL_01758	99.22	78.28	-	-	-	ECL_01760	86.3	68.56	ECL_01761	100.0	78.01	ECL_01762	98.41	74.79
patric306	550.462	C9	HIGH	Enterobacter bugandensis	PRJNA267549	SAMN03197829	A Year of Infection in the Intensive Care Unit Prospective Whole Genome Sequencing of Bacterial Clinical Isolates Reveals Cryptic Transmissions and Novel Microbiota	ECL_01758	99.84	78.39	-	-	-	ECL_01760	83.72	68.6	ECL_01761	99.86	79.75	ECL_01762	98.41	74.88
patric307	550.489	C6	HIGH	Enterobacter hormaechei subsp. xiangfangensis	PRJNA259658	SAMN03495969	Comprehensive Genome Analysis of Carbapenemase-Producing Enterobacter spp New Insights into Phylogeny Population Structure and Resistance Mechanisms	-	-	-	-	-	-	-	-	-	-	-	-	-	-	-
patric309	61645.80	C8	HIGH	Enterobacter hormaechei subsp. steigerwaltii	PRJNA278429	SAMN03401401	Genomic Resource of Rice Seed Associated Bacteria	-	-	-	-	-	-	-	-	-	-	-	-	-	-	-
patric31	550.1589	C5	HIGH	Enterobacter ludwigii	PRJNA430462	SAMN08374129	Diverse bacterial species contribute to antibiotic associated diarrhoea and gastrointestinal damage	-	-	-	-	-	-	-	-	-	-	-	-	-	-	-
patric310	550.648	C6	HIGH	Enterobacter hormaechei subsp. xiangfangensis	PRJEB5065	SAMEA2273291	Recent independent emergence of multiple multidrug resistant Serratia marcescens clones within the United Kingdom and Ireland	-	-	-	-	-	-	-	-	-	-	-	-	-	-	-
patric311	550.890	C3	HIGH	Enterobacter hormaechei subsp. hoffmannii	PRJEB5065	SAMEA2273492	Recent independent emergence of multiple multidrug resistant Serratia marcescens clones within the United Kingdom and Ireland	-	-	-	-	-	-	-	-	-	-	-	-	-	-	-
patric312	208224.40	C2	HIGH	Enterobacter kobei	PRJNA472443	SAMN09435822	-	ECL_01758	99.94	78.44	ECL_01759	91.36	76.73	ECL_01760	82.69	68.52	ECL_01761	100.0	77.02	ECL_01762	95.04	74.43
patric313	550.884	C6	HIGH	Enterobacter hormaechei subsp. xiangfangensis	PRJEB5065	SAMEA2273191	Recent independent emergence of multiple multidrug resistant Serratia marcescens clones within the United Kingdom and Ireland	-	-	-	-	-	-	-	-	-	-	-	-	-	-	-
patric314	61645.94	C1	HIGH	Enterobacter asburiae	PRJNA259658	SAMN04572705	Comprehensive Genome Analysis of Carbapenemase-Producing Enterobacter spp New Insights into Phylogeny Population Structure and Resistance Mechanisms	ECL_01758	100.0	78.42	ECL_01759	92.69	77.18	ECL_01760	82.69	68.21	ECL_01761	99.86	79.18	ECL_01762	98.6	75.59
patric316	550.674	C8	HIGH	Enterobacter hormaechei subsp. steigerwaltii	PRJEB5065	SAMEA2273369	Recent independent emergence of multiple multidrug resistant Serratia marcescens clones within the United Kingdom and Ireland	-	-	-	-	-	-	-	-	-	-	-	-	-	-	-
patric317	550.660	C3	HIGH	Enterobacter hormaechei subsp. hoffmannii	PRJEB5065	SAMEA2273308	Recent independent emergence of multiple multidrug resistant Serratia marcescens clones within the United Kingdom and Ireland	-	-	-	-	-	-	-	-	-	-	-	-	-	-	-
patric320	550.853	C8	HIGH	Enterobacter hormaechei subsp. steigerwaltii	PRJEB5065	SAMEA2273157	Recent independent emergence of multiple multidrug resistant Serratia marcescens clones within the United Kingdom and Ireland	-	-	-	-	-	-	-	-	-	-	-	-	-	-	-
patric321	550.847	C8	HIGH	Enterobacter hormaechei subsp. steigerwaltii	PRJEB5065	SAMEA2273151	Recent independent emergence of multiple multidrug resistant Serratia marcescens clones within the United Kingdom and Ireland	-	-	-	-	-	-	-	-	-	-	-	-	-	-	-
patric322	1439324.3	C6	HIGH	Enterobacter hormaechei subsp. xiangfangensis	PRJNA234154	SAMN02581287	-	-	-	-	-	-	-	-	-	-	-	-	-	-	-	-
patric323	550.728	C8	HIGH	Enterobacter hormaechei subsp. steigerwaltii	PRJEB5065	SAMEA2273373	Recent independent emergence of multiple multidrug resistant Serratia marcescens clones within the United Kingdom and Ireland	-	-	-	-	-	-	-	-	-	-	-	-	-	-	-
patric325	550.700	C1	HIGH	Enterobacter asburiae	PRJEB5065	SAMEA2273336	Recent independent emergence of multiple multidrug resistant Serratia marcescens clones within the United Kingdom and Ireland	ECL_01758	99.97	78.33	ECL_01759	92.69	77.3	ECL_01760	83.2	67.08	ECL_01761	99.86	79.18	ECL_01762	98.69	75.19
patric326	550.714	C6	HIGH	Enterobacter hormaechei subsp. xiangfangensis	PRJEB5065	SAMEA2273351	Recent independent emergence of multiple multidrug resistant Serratia marcescens clones within the United Kingdom and Ireland	-	-	-	-	-	-	-	-	-	-	-	-	-	-	-
patric327	301102.16	C6	HIGH	Enterobacter hormaechei subsp. xiangfangensis	PRJNA259658	SAMN04252916	Comprehensive Genome Analysis of Carbapenemase-Producing Enterobacter spp New Insights into Phylogeny Population Structure and Resistance Mechanisms	-	-	-	-	-	-	-	-	-	-	-	-	-	-	-
patric328	550.927	C8	HIGH	Enterobacter hormaechei subsp. steigerwaltii	PRJEB5065	SAMEA2273242	Recent independent emergence of multiple multidrug resistant Serratia marcescens clones within the United Kingdom and Ireland	-	-	-	-	-	-	-	-	-	-	-	-	-	-	-
patric329	550.933	C6	HIGH	Enterobacter hormaechei subsp. xiangfangensis	PRJEB5065	SAMEA2273247	Recent independent emergence of multiple multidrug resistant Serratia marcescens clones within the United Kingdom and Ireland	-	-	-	-	-	-	-	-	-	-	-	-	-	-	-
patric33	550.1576	C8	HIGH	Enterobacter hormaechei subsp. steigerwaltii	PRJDB6851	SAMD00115713	-	-	-	-	-	-	-	-	-	-	-	-	-	-	-	-
patric330	550.1412	C2	HIGH	Enterobacter kobei	PRJNA383602	SAMN06767784	Characterization of the population structure drug resistance mechanisms and plasmids of the community associated Enterobacter cloacae complex in China	ECL_01758	99.94	78.38	ECL_01759	91.36	76.73	ECL_01760	82.69	68.21	ECL_01761	100.0	77.3	ECL_01762	98.69	74.43
patric331	550.258	C6	HIGH	Enterobacter hormaechei subsp. xiangfangensis	PRJNA272863	SAMN03333142	Clonal Dissemination of Enterobacter cloacae Harboring blaKPC 3 in the Upper Midwestern United States	-	-	-	-	-	-	-	-	-	-	-	-	-	-	-
patric332	550.1406	C4	HIGH	Enterobacter roggenkampii	PRJNA383602	SAMN06767794	Characterization of the population structure drug resistance mechanisms and plasmids of the community associated Enterobacter cloacae complex in China	ECL_01758	99.22	78.28	-	-	-	ECL_01760	82.69	67.81	ECL_01761	100.0	78.01	ECL_01762	98.69	74.81
patric333	550.264	C6	HIGH	Enterobacter hormaechei subsp. xiangfangensis	PRJNA272863	SAMN03333164	Clonal Dissemination of Enterobacter cloacae Harboring blaKPC 3 in the Upper Midwestern United States	-	-	-	-	-	-	-	-	-	-	-	-	-	-	-
patric334	550.270	C6	HIGH	Enterobacter hormaechei subsp. xiangfangensis	PRJNA272863	SAMN03333141	Clonal Dissemination of Enterobacter cloacae Harboring blaKPC 3 in the Upper Midwestern United States	-	-	-	-	-	-	-	-	-	-	-	-	-	-	-
patric335	550.516	C5	HIGH	Enterobacter ludwigii	PRJNA259658	SAMN04407776	Comprehensive Genome Analysis of Carbapenemase-Producing Enterobacter spp New Insights into Phylogeny Population Structure and Resistance Mechanisms	-	-	-	-	-	-	-	-	-	-	-	-	-	-	-
patric336	1296536.12	C8	HIGH	Enterobacter hormaechei subsp. steigerwaltii	PRJNA278425	SAMN03401396	Genomic Resource of Rice Seed Associated Bacteria	-	-	-	-	-	-	-	-	-	-	-	-	-	-	-
patric337	1340854.3	C5	HIGH	Enterobacter ludwigii	PRJNA206261	SAMN02212350	-	-	-	-	-	-	-	-	-	-	-	-	-	-	-	-
patric338	1296536.49	C6	HIGH	Enterobacter hormaechei subsp. xiangfangensis	PRJNA417482	SAMN07988874	-	-	-	-	-	-	-	-	-	-	-	-	-	-	-	-
patric339	158836.91	C3	HIGH	Enterobacter hormaechei subsp. hoffmannii	PRJDB6127	SAMD00089499	Molecular Characterization of IMP 1 Producing Enterobacter cloacae Complex Isolates in Tokyo	-	-	-	-	-	-	-	-	-	-	-	-	-	-	-
patric34	299766.62	C8	HIGH	Enterobacter hormaechei subsp. steigerwaltii	PRJDB6127	SAMD00089511	Molecular Characterization of IMP 1 Producing Enterobacter cloacae Complex Isolates in Tokyo	-	-	-	-	-	-	-	-	-	-	-	-	-	-	-
patric340	158836.85	C3	HIGH	Enterobacter hormaechei subsp. hoffmannii	PRJDB6127	SAMD00089494	Molecular Characterization of IMP 1 Producing Enterobacter cloacae Complex Isolates in Tokyo	-	-	-	-	-	-	-	-	-	-	-	-	-	-	-
patric343	550.559	C8	HIGH	Enterobacter hormaechei subsp. steigerwaltii	PRJNA259658	SAMN04430998	Comprehensive Genome Analysis of Carbapenemase-Producing Enterobacter spp New Insights into Phylogeny Population Structure and Resistance Mechanisms	-	-	-	-	-	-	-	-	-	-	-	-	-	-	-
patric344	550.1313	C6	HIGH	Enterobacter hormaechei subsp. xiangfangensis	PRJNA398227	SAMN07571741	-	-	-	-	-	-	-	-	-	-	-	-	-	-	-	-
patric345	1296536.6	C8	HIGH	Enterobacter hormaechei subsp. steigerwaltii	PRJNA278422	SAMN03401393	Genomic Resource of Rice Seed Associated Bacteria	-	-	-	-	-	-	-	-	-	-	-	-	-	-	-
patric346	158836.52	C3	HIGH	Enterobacter hormaechei subsp. hoffmannii	PRJDB6127	SAMD00089467	Molecular Characterization of IMP 1 Producing Enterobacter cloacae Complex Isolates in Tokyo	-	-	-	-	-	-	-	-	-	-	-	-	-	-	-
patric347	550.565	C6	HIGH	Enterobacter hormaechei subsp. xiangfangensis	PRJNA259658	SAMN04431004	Comprehensive Genome Analysis of Carbapenemase-Producing Enterobacter spp New Insights into Phylogeny Population Structure and Resistance Mechanisms	-	-	-	-	-	-	-	-	-	-	-	-	-	-	-
patric348	158836.46	C3	HIGH	Enterobacter hormaechei subsp. hoffmannii	PRJDB6127	SAMD00089454	Molecular Characterization of IMP 1 Producing Enterobacter cloacae Complex Isolates in Tokyo	-	-	-	-	-	-	-	-	-	-	-	-	-	-	-
patric349	550.954	C8	HIGH	Enterobacter hormaechei subsp. steigerwaltii	PRJEB5065	SAMEA2273266	Recent independent emergence of multiple multidrug resistant Serratia marcescens clones within the United Kingdom and Ireland	-	-	-	-	-	-	-	-	-	-	-	-	-	-	-
patric350	1329839.3	C8	HIGH	Enterobacter hormaechei subsp. steigerwaltii	PRJNA202038	SAMN02138657	-	-	-	-	-	-	-	-	-	-	-	-	-	-	-	-
patric351	550.940	C5	HIGH	Enterobacter ludwigii	PRJEB5065	SAMEA2273255	Recent independent emergence of multiple multidrug resistant Serratia marcescens clones within the United Kingdom and Ireland	-	-	-	-	-	-	-	-	-	-	-	-	-	-	-
patric352	550.798	C8	HIGH	Enterobacter hormaechei subsp. steigerwaltii	PRJEB5065	SAMEA2273440	Recent independent emergence of multiple multidrug resistant Serratia marcescens clones within the United Kingdom and Ireland	-	-	-	-	-	-	-	-	-	-	-	-	-	-	-
patric354	550.773	C6	HIGH	Enterobacter hormaechei subsp. xiangfangensis	PRJEB5065	SAMEA2273414	Recent independent emergence of multiple multidrug resistant Serratia marcescens clones within the United Kingdom and Ireland	-	-	-	-	-	-	-	-	-	-	-	-	-	-	-
patric355	550.1139	C6	HIGH	Enterobacter hormaechei subsp. xiangfangensis	PRJNA369192	SAMN06279417	-	-	-	-	-	-	-	-	-	-	-	-	-	-	-	-
patric356	550.767	C6	HIGH	Enterobacter hormaechei subsp. xiangfangensis	PRJEB5065	SAMEA2273406	Recent independent emergence of multiple multidrug resistant Serratia marcescens clones within the United Kingdom and Ireland	-	-	-	-	-	-	-	-	-	-	-	-	-	-	-
patric357	548.173	C8	HIGH	Enterobacter hormaechei subsp. steigerwaltii	PRJEB5065	SAMEA2273454	Recent independent emergence of multiple multidrug resistant Serratia marcescens clones within the United Kingdom and Ireland	-	-	-	-	-	-	-	-	-	-	-	-	-	-	-
patric358	550.820	C3	HIGH	Enterobacter hormaechei subsp. hoffmannii	PRJEB5065	SAMEA2273462	Recent independent emergence of multiple multidrug resistant Serratia marcescens clones within the United Kingdom and Ireland	-	-	-	-	-	-	-	-	-	-	-	-	-	-	-
patric359	550.834	C6	HIGH	Enterobacter hormaechei subsp. oharae	PRJEB5065	SAMEA2273141	Recent independent emergence of multiple multidrug resistant Serratia marcescens clones within the United Kingdom and Ireland	-	-	-	-	-	-	-	-	-	-	-	-	-	-	-
patric360	550.808	C8	HIGH	Enterobacter hormaechei subsp. steigerwaltii	PRJEB5065	SAMEA2273453	Recent independent emergence of multiple multidrug resistant Serratia marcescens clones within the United Kingdom and Ireland	-	-	-	-	-	-	-	-	-	-	-	-	-	-	-
patric361	1329841.3	C9	HIGH	Enterobacter bugandensis	PRJNA202040	SAMN02138659	-	ECL_01758	99.84	78.46	-	-	-	ECL_01760	83.72	67.68	ECL_01761	99.86	79.46	ECL_01762	98.41	74.98
patric362	550.149	C11	HIGH	Enterobacter cloacae	PRJNA271365	SAMN03274147	-	ECL_01758	100.0	98.06	ECL_01759	100.0	99.0	ECL_01760	100.0	99.74	ECL_01761	100.0	98.58	ECL_01762	100.0	99.06
patric363	208224.33	C2	HIGH	Enterobacter kobei	PRJNA472443	SAMN09435832	-	ECL_01758	99.94	78.15	ECL_01759	91.36	76.61	ECL_01760	82.69	68.52	ECL_01761	100.0	77.3	ECL_01762	98.69	74.43
patric364	550.388	C8	HIGH	Enterobacter hormaechei subsp. steigerwaltii	PRJNA246471	SAMN03733830	Klebsiella pneumoniae carbapenemase KPC producing K pneumoniae at a single institution insights into endemicity from whole genome sequencing	-	-	-	-	-	-	-	-	-	-	-	-	-	-	-
patric365	550.1298	C5	HIGH	Enterobacter ludwigii	PRJNA348753	SAMN06457145	Recovery of nearly 8000 metagenome assembled genomes substantially expands the tree of life	-	-	-	-	-	-	-	-	-	-	-	-	-	-	-
patric366	158836.198	C6	HIGH	Enterobacter hormaechei subsp. xiangfangensis	PRJNA415108	SAMN08027258	Characterization of a strain representing a new Enterobacter species Enterobacter chengduensis sp nov	-	-	-	-	-	-	-	-	-	-	-	-	-	-	-
patric367	158836.173	C3	HIGH	Enterobacter hormaechei subsp. hoffmannii	PRJNA472443	SAMN09435819	-	-	-	-	-	-	-	-	-	-	-	-	-	-	-	-
patric368	550.439	C8	HIGH	Enterobacter hormaechei subsp. steigerwaltii	PRJNA267549	SAMN03197429	A Year of Infection in the Intensive Care Unit Prospective Whole Genome Sequencing of Bacterial Clinical Isolates Reveals Cryptic Transmissions and Novel Microbiota	-	-	-	-	-	-	-	-	-	-	-	-	-	-	-
patric369	1915310.3	C1	HIGH	Enterobacter asburiae	PRJNA279659	SAMN03455979	-	ECL_01758	99.97	78.59	ECL_01759	92.69	77.18	ECL_01760	83.2	68.01	ECL_01761	99.86	79.18	ECL_01762	98.69	75.76
patric370	299766.15	C8	HIGH	Enterobacter hormaechei subsp. steigerwaltii	PRJNA259658	SAMN04252921	Comprehensive Genome Analysis of Carbapenemase-Producing Enterobacter spp New Insights into Phylogeny Population Structure and Resistance Mechanisms	-	-	-	-	-	-	-	-	-	-	-	-	-	-	-
patric371	158836.167	C3	HIGH	Enterobacter hormaechei subsp. hoffmannii	PRJNA415108	SAMN08027257	Characterization of a strain representing a new Enterobacter species Enterobacter chengduensis sp nov	-	-	-	-	-	-	-	-	-	-	-	-	-	-	-
patric372	550.363	C11	HIGH	Enterobacter cloacae	PRJNA271006	SAMN03277197	-	ECL_01758	100.0	98.8	ECL_01759	100.0	99.34	ECL_01760	100.0	98.97	ECL_01761	100.0	98.44	ECL_01762	100.0	99.25
patric373	550.405	C8	HIGH	Enterobacter hormaechei subsp. steigerwaltii	PRJNA259658	SAMN03732689	Comprehensive Genome Analysis of Carbapenemase-Producing Enterobacter spp New Insights into Phylogeny Population Structure and Resistance Mechanisms	-	-	-	-	-	-	-	-	-	-	-	-	-	-	-
patric374	550.411	C6	HIGH	Enterobacter hormaechei subsp. xiangfangensis	PRJNA272863	SAMN03333169	Clonal Dissemination of Enterobacter cloacae Harboring blaKPC 3 in the Upper Midwestern United States	-	-	-	-	-	-	-	-	-	-	-	-	-	-	-
patric375	299766.29	C8	HIGH	Enterobacter hormaechei subsp. steigerwaltii	PRJNA259658	SAMN04572685	Comprehensive Genome Analysis of Carbapenemase-Producing Enterobacter spp New Insights into Phylogeny Population Structure and Resistance Mechanisms	-	-	-	-	-	-	-	-	-	-	-	-	-	-	-
patric376	550.410	C6	HIGH	Enterobacter hormaechei subsp. xiangfangensis	PRJNA272863	SAMN03333170	Clonal Dissemination of Enterobacter cloacae Harboring blaKPC 3 in the Upper Midwestern United States	-	-	-	-	-	-	-	-	-	-	-	-	-	-	-
patric377	299766.28	C8	HIGH	Enterobacter hormaechei subsp. steigerwaltii	PRJNA259658	SAMN04572602	Comprehensive Genome Analysis of Carbapenemase-Producing Enterobacter spp New Insights into Phylogeny Population Structure and Resistance Mechanisms	-	-	-	-	-	-	-	-	-	-	-	-	-	-	-
patric378	550.362	C8	HIGH	Enterobacter hormaechei subsp. steigerwaltii	PRJNA271006	SAMN03277195	-	-	-	-	-	-	-	-	-	-	-	-	-	-	-	-
patric380	550.404	C8	HIGH	Enterobacter hormaechei subsp. steigerwaltii	PRJNA259658	SAMN03732690	Comprehensive Genome Analysis of Carbapenemase-Producing Enterobacter spp New Insights into Phylogeny Population Structure and Resistance Mechanisms	-	-	-	-	-	-	-	-	-	-	-	-	-	-	-
patric381	158836.166	C6	HIGH	Enterobacter hormaechei subsp. oharae	PRJNA438976	SAMN08737109	-	-	-	-	-	-	-	-	-	-	-	-	-	-	-	-
patric382	1329820.3	C3	HIGH	Enterobacter hormaechei subsp. hoffmannii	PRJNA201926	SAMN02138551	-	-	-	-	-	-	-	-	-	-	-	-	-	-	-	-
patric383	299766.14	C8	HIGH	Enterobacter hormaechei subsp. steigerwaltii	PRJNA259658	SAMN04252920	Comprehensive Genome Analysis of Carbapenemase-Producing Enterobacter spp New Insights into Phylogeny Population Structure and Resistance Mechanisms	-	-	-	-	-	-	-	-	-	-	-	-	-	-	-
patric386	158836.199	C6	HIGH	Enterobacter hormaechei subsp. xiangfangensis	PRJNA482748	SAMN09734856	-	-	-	-	-	-	-	-	-	-	-	-	-	-	-	-
patric389	550.389	C8	HIGH	Enterobacter hormaechei subsp. steigerwaltii	PRJNA259658	SAMN03732701	Comprehensive Genome Analysis of Carbapenemase-Producing Enterobacter spp New Insights into Phylogeny Population Structure and Resistance Mechanisms	-	-	-	-	-	-	-	-	-	-	-	-	-	-	-
patric391	550.148	C6	HIGH	Enterobacter hormaechei subsp. xiangfangensis	PRJNA259658	SAMN03012825	Comprehensive Genome Analysis of Carbapenemase-Producing Enterobacter spp New Insights into Phylogeny Population Structure and Resistance Mechanisms	-	-	-	-	-	-	-	-	-	-	-	-	-	-	-
patric392	208224.32	C3	HIGH	Enterobacter hormaechei subsp. hoffmannii	PRJNA473255	SAMN09269477	-	-	-	-	-	-	-	-	-	-	-	-	-	-	-	-
patric394	550.809	C5	HIGH	Enterobacter ludwigii	PRJEB5065	SAMEA2273452	Recent independent emergence of multiple multidrug resistant Serratia marcescens clones within the United Kingdom and Ireland	-	-	-	-	-	-	-	-	-	-	-	-	-	-	-
patric395	550.835	C6	HIGH	Enterobacter hormaechei subsp. oharae	PRJEB5065	SAMEA2273143	Recent independent emergence of multiple multidrug resistant Serratia marcescens clones within the United Kingdom and Ireland	-	-	-	-	-	-	-	-	-	-	-	-	-	-	-
patric396	550.821	C3	HIGH	Enterobacter hormaechei subsp. hoffmannii	PRJEB5065	SAMEA2273463	Recent independent emergence of multiple multidrug resistant Serratia marcescens clones within the United Kingdom and Ireland	-	-	-	-	-	-	-	-	-	-	-	-	-	-	-
patric397	550.766	C6	HIGH	Enterobacter hormaechei subsp. xiangfangensis	PRJEB5065	SAMEA2273405	Recent independent emergence of multiple multidrug resistant Serratia marcescens clones within the United Kingdom and Ireland	-	-	-	-	-	-	-	-	-	-	-	-	-	-	-
patric398	550.772	C6	HIGH	Enterobacter hormaechei subsp. xiangfangensis	PRJEB5065	SAMEA2273409	Recent independent emergence of multiple multidrug resistant Serratia marcescens clones within the United Kingdom and Ireland	-	-	-	-	-	-	-	-	-	-	-	-	-	-	-
patric40	550.472	C1	HIGH	Enterobacter asburiae	PRJNA267549	SAMN03198217	A Year of Infection in the Intensive Care Unit Prospective Whole Genome Sequencing of Bacterial Clinical Isolates Reveals Cryptic Transmissions and Novel Microbiota	ECL_01758	99.22	78.76	ECL_01759	92.69	77.18	ECL_01760	82.69	66.98	ECL_01761	99.86	79.89	ECL_01762	98.69	75.95
patric400	550.1662	C4	HIGH	Enterobacter roggenkampii	PRJNA436373	SAMN08623808	-	ECL_01758	99.22	78.38	-	-	-	ECL_01760	82.69	68.75	ECL_01761	100.0	78.16	ECL_01762	98.69	75.19
patric401	550.799	C8	HIGH	Enterobacter hormaechei subsp. steigerwaltii	PRJEB5065	SAMEA2273510	Recent independent emergence of multiple multidrug resistant Serratia marcescens clones within the United Kingdom and Ireland	-	-	-	-	-	-	-	-	-	-	-	-	-	-	-
patric402	550.941	C6	HIGH	Enterobacter hormaechei subsp. xiangfangensis	PRJEB5065	SAMEA2273256	Recent independent emergence of multiple multidrug resistant Serratia marcescens clones within the United Kingdom and Ireland	-	-	-	-	-	-	-	-	-	-	-	-	-	-	-
patric403	550.955	C6	HIGH	Enterobacter hormaechei subsp. xiangfangensis	PRJEB5065	SAMEA2273269	Recent independent emergence of multiple multidrug resistant Serratia marcescens clones within the United Kingdom and Ireland	-	-	-	-	-	-	-	-	-	-	-	-	-	-	-
patric404	550.564	C8	HIGH	Enterobacter hormaechei subsp. steigerwaltii	PRJNA259658	SAMN04431000	Comprehensive Genome Analysis of Carbapenemase-Producing Enterobacter spp New Insights into Phylogeny Population Structure and Resistance Mechanisms	-	-	-	-	-	-	-	-	-	-	-	-	-	-	-
patric406	158836.53	C3	HIGH	Enterobacter hormaechei subsp. hoffmannii	PRJDB6127	SAMD00089468	Molecular Characterization of IMP 1 Producing Enterobacter cloacae Complex Isolates in Tokyo	-	-	-	-	-	-	-	-	-	-	-	-	-	-	-
patric407	550.558	C6	HIGH	Enterobacter hormaechei subsp. xiangfangensis	PRJNA259658	SAMN04431002	Comprehensive Genome Analysis of Carbapenemase-Producing Enterobacter spp New Insights into Phylogeny Population Structure and Resistance Mechanisms	-	-	-	-	-	-	-	-	-	-	-	-	-	-	-
patric408	1296536.7	C8	HIGH	Enterobacter hormaechei subsp. steigerwaltii	PRJNA278431	SAMN03401403	Genomic Resource of Rice Seed Associated Bacteria	-	-	-	-	-	-	-	-	-	-	-	-	-	-	-
patric409	550.1306	C6	HIGH	Enterobacter hormaechei subsp. xiangfangensis	PRJNA355910	SAMN06106831	-	-	-	-	-	-	-	-	-	-	-	-	-	-	-	-
patric410	158836.84	C3	HIGH	Enterobacter hormaechei subsp. hoffmannii	PRJDB6127	SAMD00089492	Molecular Characterization of IMP 1 Producing Enterobacter cloacae Complex Isolates in Tokyo	-	-	-	-	-	-	-	-	-	-	-	-	-	-	-
patric411	158836.90	C3	HIGH	Enterobacter hormaechei subsp. hoffmannii	PRJDB6127	SAMD00089501	Molecular Characterization of IMP 1 Producing Enterobacter cloacae Complex Isolates in Tokyo	-	-	-	-	-	-	-	-	-	-	-	-	-	-	-
patric412	1296536.48	C6	HIGH	Enterobacter hormaechei subsp. xiangfangensis	PRJNA436373	SAMN08623824	-	-	-	-	-	-	-	-	-	-	-	-	-	-	-	-
patric413	158836.86	C3	HIGH	Enterobacter hormaechei subsp. hoffmannii	PRJDB6127	SAMD00089495	Molecular Characterization of IMP 1 Producing Enterobacter cloacae Complex Isolates in Tokyo	-	-	-	-	-	-	-	-	-	-	-	-	-	-	-
patric414	158836.92	C3	HIGH	Enterobacter hormaechei subsp. hoffmannii	PRJDB6127	SAMD00089502	Molecular Characterization of IMP 1 Producing Enterobacter cloacae Complex Isolates in Tokyo	-	-	-	-	-	-	-	-	-	-	-	-	-	-	-
patric415	158836.79	C3	HIGH	Enterobacter hormaechei subsp. hoffmannii	PRJDB6127	SAMD00089476	Molecular Characterization of IMP 1 Producing Enterobacter cloacae Complex Isolates in Tokyo	-	-	-	-	-	-	-	-	-	-	-	-	-	-	-
patric416	550.1310	C11	HIGH	Enterobacter cloacae	PRJNA388135	SAMN07167863	-	ECL_01758	100.0	98.64	ECL_01759	100.0	99.11	ECL_01760	100.0	98.45	ECL_01761	100.0	98.3	ECL_01762	100.0	98.69
patric417	1296536.5	C8	HIGH	Enterobacter hormaechei subsp. steigerwaltii	PRJNA278423	SAMN03401394	Genomic Resource of Rice Seed Associated Bacteria	-	-	-	-	-	-	-	-	-	-	-	-	-	-	-
patric419	158836.45	C3	HIGH	Enterobacter hormaechei subsp. hoffmannii	PRJNA348753	SAMN06454224	Recovery of nearly 8000 metagenome assembled genomes substantially expands the tree of life	-	-	-	-	-	-	-	-	-	-	-	-	-	-	-
patric42	550.467	C2	HIGH	Enterobacter kobei	PRJNA267549	SAMN03197979	A Year of Infection in the Intensive Care Unit Prospective Whole Genome Sequencing of Bacterial Clinical Isolates Reveals Cryptic Transmissions and Novel Microbiota	ECL_01758	99.94	78.25	ECL_01759	91.36	76.61	ECL_01760	82.69	68.52	ECL_01761	100.0	77.02	ECL_01762	98.69	74.15
patric420	550.566	C6	HIGH	Enterobacter hormaechei subsp. xiangfangensis	PRJNA259658	SAMN04431010	Comprehensive Genome Analysis of Carbapenemase-Producing Enterobacter spp New Insights into Phylogeny Population Structure and Resistance Mechanisms	-	-	-	-	-	-	-	-	-	-	-	-	-	-	-
patric421	158836.51	C3	HIGH	Enterobacter hormaechei subsp. hoffmannii	PRJDB6127	SAMD00089466	Molecular Characterization of IMP 1 Producing Enterobacter cloacae Complex Isolates in Tokyo	-	-	-	-	-	-	-	-	-	-	-	-	-	-	-
patric422	550.943	C6	HIGH	Enterobacter hormaechei subsp. oharae	PRJEB5065	SAMEA2273254	Recent independent emergence of multiple multidrug resistant Serratia marcescens clones within the United Kingdom and Ireland	-	-	-	-	-	-	-	-	-	-	-	-	-	-	-
patric423	550.957	C8	HIGH	Enterobacter hormaechei subsp. steigerwaltii	PRJEB5065	SAMEA2273270	Recent independent emergence of multiple multidrug resistant Serratia marcescens clones within the United Kingdom and Ireland	-	-	-	-	-	-	-	-	-	-	-	-	-	-	-
patric425	336306.13	C8	HIGH	Enterobacter hormaechei subsp. steigerwaltii	PRJNA285410	SAMN03753639	-	-	-	-	-	-	-	-	-	-	-	-	-	-	-	-
patric426	550.758	C3	HIGH	Enterobacter hormaechei subsp. hoffmannii	PRJEB5065	SAMEA2273384	Recent independent emergence of multiple multidrug resistant Serratia marcescens clones within the United Kingdom and Ireland	-	-	-	-	-	-	-	-	-	-	-	-	-	-	-
patric430	550.764	C6	HIGH	Enterobacter hormaechei subsp. xiangfangensis	PRJEB5065	SAMEA2273402	Recent independent emergence of multiple multidrug resistant Serratia marcescens clones within the United Kingdom and Ireland	-	-	-	-	-	-	-	-	-	-	-	-	-	-	-
patric431	550.1648	C11	HIGH	Enterobacter cloacae	PRJNA477436	SAMN09469734	-	ECL_01758	100.0	99.06	ECL_01759	100.0	99.0	ECL_01760	100.0	99.22	ECL_01761	100.0	99.15	ECL_01762	100.0	99.06
patric432	550.770	C6	HIGH	Enterobacter hormaechei subsp. oharae	PRJEB5065	SAMEA2273411	Recent independent emergence of multiple multidrug resistant Serratia marcescens clones within the United Kingdom and Ireland	-	-	-	-	-	-	-	-	-	-	-	-	-	-	-
patric433	550.837	C8	HIGH	Enterobacter hormaechei subsp. steigerwaltii	PRJEB5065	SAMEA2273145	Recent independent emergence of multiple multidrug resistant Serratia marcescens clones within the United Kingdom and Ireland	-	-	-	-	-	-	-	-	-	-	-	-	-	-	-
patric434	550.823	C4	HIGH	Enterobacter roggenkampii	PRJEB5065	SAMEA2273136	Recent independent emergence of multiple multidrug resistant Serratia marcescens clones within the United Kingdom and Ireland	ECL_01758	99.22	78.34	-	-	-	ECL_01760	86.3	67.66	ECL_01761	100.0	77.73	ECL_01762	98.69	75.19
patric435	550.1099	C5	HIGH	Enterobacter ludwigii	PRJNA357031	SAMN06130962	Simplified and representative bacterial community of maize roots	-	-	-	-	-	-	-	-	-	-	-	-	-	-	-
patric436	1329822.3	C3	HIGH	Enterobacter hormaechei subsp. hoffmannii	PRJNA201928	SAMN02138553	-	-	-	-	-	-	-	-	-	-	-	-	-	-	-	-
patric437	208224.24	C2	HIGH	Enterobacter kobei	PRJDB6127	SAMD00089514	Molecular Characterization of IMP 1 Producing Enterobacter cloacae Complex Isolates in Tokyo	ECL_01758	99.9	78.45	ECL_01759	91.36	76.73	ECL_01760	82.69	68.52	ECL_01761	100.0	76.88	ECL_01762	98.69	74.24
patric438	550.348	C6	HIGH	Enterobacter hormaechei subsp. xiangfangensis	PRJNA271006	SAMN03277189	-	-	-	-	-	-	-	-	-	-	-	-	-	-	-	-
patric439	299766.16	C8	HIGH	Enterobacter hormaechei subsp. steigerwaltii	PRJNA259658	SAMN04252925	Comprehensive Genome Analysis of Carbapenemase-Producing Enterobacter spp New Insights into Phylogeny Population Structure and Resistance Mechanisms	-	-	-	-	-	-	-	-	-	-	-	-	-	-	-
patric440	158836.164	C8	HIGH	Enterobacter hormaechei subsp. steigerwaltii	PRJNA438980	SAMN08737212	-	-	-	-	-	-	-	-	-	-	-	-	-	-	-	-
patric442	550.412	C5	HIGH	Enterobacter ludwigii	PRJNA285312	SAMN03743787	Complete Genome Sequence of Enterobacter cloacae UW5 a Rhizobacterium Capable of High Levels of Indole 3 Acetic Acid Production	-	-	-	-	-	-	-	-	-	-	-	-	-	-	-
patric444	550.406	C8	HIGH	Enterobacter hormaechei subsp. steigerwaltii	PRJNA259658	SAMN03732695	Comprehensive Genome Analysis of Carbapenemase-Producing Enterobacter spp New Insights into Phylogeny Population Structure and Resistance Mechanisms	-	-	-	-	-	-	-	-	-	-	-	-	-	-	-
patric445	550.360	C8	HIGH	Enterobacter hormaechei subsp. steigerwaltii	PRJNA271006	SAMN03277193	-	-	-	-	-	-	-	-	-	-	-	-	-	-	-	-
patric446	550.407	C8	HIGH	Enterobacter hormaechei subsp. steigerwaltii	PRJNA259658	SAMN03732696	Comprehensive Genome Analysis of Carbapenemase-Producing Enterobacter spp New Insights into Phylogeny Population Structure and Resistance Mechanisms	-	-	-	-	-	-	-	-	-	-	-	-	-	-	-
patric447	550.361	C8	HIGH	Enterobacter hormaechei subsp. steigerwaltii	PRJNA271006	SAMN03277194	-	-	-	-	-	-	-	-	-	-	-	-	-	-	-	-
patric448	1659708.3	C3	HIGH	Enterobacter hormaechei subsp. hoffmannii	PRJNA259658	SAMN03732699	Comprehensive Genome Analysis of Carbapenemase-Producing Enterobacter spp New Insights into Phylogeny Population Structure and Resistance Mechanisms	-	-	-	-	-	-	-	-	-	-	-	-	-	-	-
patric450	158836.171	C6	HIGH	Enterobacter hormaechei subsp. xiangfangensis	PRJNA431061	SAMN08383101	-	-	-	-	-	-	-	-	-	-	-	-	-	-	-	-
patric451	158836.165	C8	HIGH	Enterobacter hormaechei subsp. steigerwaltii	PRJNA438978	SAMN08737111	-	-	-	-	-	-	-	-	-	-	-	-	-	-	-	-
patric452	299766.17	C8	HIGH	Enterobacter hormaechei subsp. steigerwaltii	PRJNA259658	SAMN04252935	Comprehensive Genome Analysis of Carbapenemase-Producing Enterobacter spp New Insights into Phylogeny Population Structure and Resistance Mechanisms	-	-	-	-	-	-	-	-	-	-	-	-	-	-	-
patric453	550.349	C8	HIGH	Enterobacter hormaechei subsp. steigerwaltii	PRJNA271006	SAMN03277190	-	-	-	-	-	-	-	-	-	-	-	-	-	-	-	-
patric454	208224.19	C2	HIGH	Enterobacter kobei	PRJNA322832	SAMN05176179	Emergence of a novel Enterobacter kobei clone carrying chromosomal encoded CTX M 12 with diversified pathogenicity in northeast China	ECL_01758	99.94	78.38	ECL_01759	91.36	76.73	ECL_01760	82.69	68.21	ECL_01761	100.0	77.3	ECL_01762	98.69	74.43
patric455	208224.31	C2	HIGH	Enterobacter kobei	PRJNA472443	SAMN09235818	-	ECL_01758	99.94	78.15	ECL_01759	91.36	76.61	ECL_01760	82.69	68.52	ECL_01761	100.0	77.3	ECL_01762	98.69	74.43
patric457	550.822	C8	HIGH	Enterobacter hormaechei subsp. steigerwaltii	PRJEB5065	SAMEA2273137	Recent independent emergence of multiple multidrug resistant Serratia marcescens clones within the United Kingdom and Ireland	-	-	-	-	-	-	-	-	-	-	-	-	-	-	-
patric458	550.836	C6	HIGH	Enterobacter hormaechei subsp. oharae	PRJEB5065	SAMEA2273142	Recent independent emergence of multiple multidrug resistant Serratia marcescens clones within the United Kingdom and Ireland	-	-	-	-	-	-	-	-	-	-	-	-	-	-	-
patric459	550.771	C3	HIGH	Enterobacter hormaechei subsp. hoffmannii	PRJEB5065	SAMEA2273412	Recent independent emergence of multiple multidrug resistant Serratia marcescens clones within the United Kingdom and Ireland	-	-	-	-	-	-	-	-	-	-	-	-	-	-	-
patric46	550.1577	C6	HIGH	Enterobacter hormaechei subsp. xiangfangensis	PRJNA278886	SAMN05510455	-	-	-	-	-	-	-	-	-	-	-	-	-	-	-	-
patric460	550.765	C3	HIGH	Enterobacter hormaechei subsp. hoffmannii	PRJEB5065	SAMEA2273403	Recent independent emergence of multiple multidrug resistant Serratia marcescens clones within the United Kingdom and Ireland	-	-	-	-	-	-	-	-	-	-	-	-	-	-	-
patric462	550.759	C3	HIGH	Enterobacter hormaechei subsp. hoffmannii	PRJEB5065	SAMEA2273387	Recent independent emergence of multiple multidrug resistant Serratia marcescens clones within the United Kingdom and Ireland	-	-	-	-	-	-	-	-	-	-	-	-	-	-	-
patric465	550.956	C6	HIGH	Enterobacter hormaechei subsp. oharae	PRJEB5065	SAMEA2273484	Recent independent emergence of multiple multidrug resistant Serratia marcescens clones within the United Kingdom and Ireland	-	-	-	-	-	-	-	-	-	-	-	-	-	-	-
patric466	550.942	C6	HIGH	Enterobacter hormaechei subsp. xiangfangensis	PRJEB5065	SAMEA2273258	Recent independent emergence of multiple multidrug resistant Serratia marcescens clones within the United Kingdom and Ireland	-	-	-	-	-	-	-	-	-	-	-	-	-	-	-
patric467	158836.50	C3	HIGH	Enterobacter hormaechei subsp. hoffmannii	PRJDB6127	SAMD00089460	Molecular Characterization of IMP 1 Producing Enterobacter cloacae Complex Isolates in Tokyo	-	-	-	-	-	-	-	-	-	-	-	-	-	-	-
patric468	158836.44	C8	HIGH	Enterobacter hormaechei subsp. steigerwaltii	PRJNA348753	SAMN06451973	Recovery of nearly 8000 metagenome assembled genomes substantially expands the tree of life	-	-	-	-	-	-	-	-	-	-	-	-	-	-	-
patric47	158836.111	C6	HIGH	Enterobacter hormaechei subsp. xiangfangensis	PRJNA348753	SAMN06455924	recovery of nearly 8000 metagenome assembled genomes substantially expands the tree of life	-	-	-	-	-	-	-	-	-	-	-	-	-	-	-
patric470	1296536.4	C8	HIGH	Enterobacter hormaechei subsp. steigerwaltii	PRJNA278428	SAMN03401400	Genomic Resource of Rice Seed Associated Bacteria	-	-	-	-	-	-	-	-	-	-	-	-	-	-	-
patric471	550.1311	C11	HIGH	Enterobacter cloacae	PRJNA388135	SAMN07167862	-	ECL_01758	100.0	98.77	ECL_01759	100.0	98.78	ECL_01760	100.0	100.0	ECL_01761	100.0	98.3	ECL_01762	100.0	98.97
patric472	158836.78	C3	HIGH	Enterobacter hormaechei subsp. hoffmannii	PRJDB6127	SAMD00089480	Molecular Characterization of IMP 1 Producing Enterobacter cloacae Complex Isolates in Tokyo	-	-	-	-	-	-	-	-	-	-	-	-	-	-	-
patric473	158836.93	C3	HIGH	Enterobacter hormaechei subsp. hoffmannii	PRJDB6127	SAMD00089503	Molecular Characterization of IMP 1 Producing Enterobacter cloacae Complex Isolates in Tokyo	-	-	-	-	-	-	-	-	-	-	-	-	-	-	-
patric474	158836.87	C3	HIGH	Enterobacter hormaechei subsp. hoffmannii	PRJDB6127	SAMD00089497	Molecular Characterization of IMP 1 Producing Enterobacter cloacae Complex Isolates in Tokyo	-	-	-	-	-	-	-	-	-	-	-	-	-	-	-
patric476	158836.83	C3	HIGH	Enterobacter hormaechei subsp. hoffmannii	PRJDB6127	SAMD00089490	Molecular Characterization of IMP 1 Producing Enterobacter cloacae Complex Isolates in Tokyo	-	-	-	-	-	-	-	-	-	-	-	-	-	-	-
patric477	550.563	C8	HIGH	Enterobacter hormaechei subsp. steigerwaltii	PRJNA259658	SAMN04430994	Comprehensive Genome Analysis of Carbapenemase-Producing Enterobacter spp New Insights into Phylogeny Population Structure and Resistance Mechanisms	-	-	-	-	-	-	-	-	-	-	-	-	-	-	-
patric479	158836.54	C3	HIGH	Enterobacter hormaechei subsp. hoffmannii	PRJDB6127	SAMD00089470	Molecular Characterization of IMP 1 Producing Enterobacter cloacae Complex Isolates in Tokyo	-	-	-	-	-	-	-	-	-	-	-	-	-	-	-
patric48	299766.63	C8	HIGH	Enterobacter hormaechei subsp. steigerwaltii	PRJDB6127	SAMD00089513	Molecular Characterization of IMP 1 Producing Enterobacter cloacae Complex Isolates in Tokyo	-	-	-	-	-	-	-	-	-	-	-	-	-	-	-
patric481	1421338.8	C1	HIGH	Enterobacter asburiae	PRJNA243408	SAMN02716203	-	ECL_01758	99.97	78.69	ECL_01759	92.8	77.33	ECL_01760	86.3	68.93	ECL_01761	100.0	79.15	ECL_01762	98.69	75.38
patric482	158836.68	C3	HIGH	Enterobacter hormaechei subsp. hoffmannii	PRJDB6127	SAMD00089500	Molecular Characterization of IMP 1 Producing Enterobacter cloacae Complex Isolates in Tokyo	-	-	-	-	-	-	-	-	-	-	-	-	-	-	-
patric484	550.946	C8	HIGH	Enterobacter hormaechei subsp. steigerwaltii	PRJEB5065	SAMEA2273260	Recent independent emergence of multiple multidrug resistant Serratia marcescens clones within the United Kingdom and Ireland	-	-	-	-	-	-	-	-	-	-	-	-	-	-	-
patric485	550.952	C4	HIGH	Enterobacter roggenkampii	PRJEB5065	SAMEA2273267	Recent independent emergence of multiple multidrug resistant Serratia marcescens clones within the United Kingdom and Ireland	ECL_01758	61.92	78.03	-	-	-	ECL_01760	86.3	67.96	ECL_01761	100.0	78.01	ECL_01762	98.69	74.18
patric487	550.761	C8	HIGH	Enterobacter hormaechei subsp. steigerwaltii	PRJEB5065	SAMEA2273394	Recent independent emergence of multiple multidrug resistant Serratia marcescens clones within the United Kingdom and Ireland	-	-	-	-	-	-	-	-	-	-	-	-	-	-	-
patric488	550.775	C8	HIGH	Enterobacter hormaechei subsp. steigerwaltii	PRJEB5065	SAMEA2273415	Recent independent emergence of multiple multidrug resistant Serratia marcescens clones within the United Kingdom and Ireland	-	-	-	-	-	-	-	-	-	-	-	-	-	-	-
patric489	550.1659	C6	HIGH	Enterobacter hormaechei subsp. xiangfangensis	PRJNA483351	SAMN09736004	-	-	-	-	-	-	-	-	-	-	-	-	-	-	-	-
patric49	550.1211	C11	HIGH	Enterobacter cloacae	PRJNA351846	SAMN05960961	-	ECL_01758	100.0	98.61	ECL_01759	100.0	98.78	ECL_01760	100.0	99.74	ECL_01761	100.0	98.16	ECL_01762	100.0	99.06
patric490	550.1117	C6	HIGH	Enterobacter hormaechei subsp. xiangfangensis	PRJNA271899	SAMN04521908	-	-	-	-	-	-	-	-	-	-	-	-	-	-	-	-
patric492	550.1665	C8	HIGH	Enterobacter hormaechei subsp. steigerwaltii	PRJNA375719	SAMN06344228	-	-	-	-	-	-	-	-	-	-	-	-	-	-	-	-
patric493	550.832	C6	HIGH	Enterobacter hormaechei subsp. xiangfangensis	PRJEB5065	SAMEA2273140	Recent independent emergence of multiple multidrug resistant Serratia marcescens clones within the United Kingdom and Ireland	-	-	-	-	-	-	-	-	-	-	-	-	-	-	-
patric494	550.826	C3	HIGH	Enterobacter hormaechei subsp. hoffmannii	PRJEB5065	SAMEA2273467	Recent independent emergence of multiple multidrug resistant Serratia marcescens clones within the United Kingdom and Ireland	-	-	-	-	-	-	-	-	-	-	-	-	-	-	-
patric496	208224.35	C2	HIGH	Enterobacter kobei	PRJNA472443	SAMN09435834	-	ECL_01758	99.94	78.18	ECL_01759	91.36	76.61	ECL_01760	82.69	68.52	ECL_01761	100.0	77.3	ECL_01762	98.69	74.43
patric497	550.1077	C8	HIGH	Enterobacter hormaechei subsp. steigerwaltii	PRJNA355403	SAMN06076642	Characterization of a strain representing a new Enterobacter species Enterobacter chengduensis sp nov	-	-	-	-	-	-	-	-	-	-	-	-	-	-	-
patric498	301102.8	C6	HIGH	Enterobacter hormaechei subsp. xiangfangensis	PRJNA259658	SAMN04252895	Comprehensive Genome Analysis of Carbapenemase-Producing Enterobacter spp New Insights into Phylogeny Population Structure and Resistance Mechanisms	-	-	-	-	-	-	-	-	-	-	-	-	-	-	-
patric499	550.417	C1	HIGH	Enterobacter asburiae	PRJNA267549	SAMN03197081	A Year of Infection in the Intensive Care Unit Prospective Whole Genome Sequencing of Bacterial Clinical Isolates Reveals Cryptic Transmissions and Novel Microbiota	ECL_01758	99.97	78.5	ECL_01759	92.8	77.21	ECL_01760	83.2	67.39	ECL_01761	99.86	79.6	ECL_01762	98.69	75.47
patric5	550.274	C6	HIGH	Enterobacter hormaechei subsp. xiangfangensis	PRJNA272863	SAMN03333148	Clonal Dissemination of Enterobacter cloacae Harboring blaKPC 3 in the Upper Midwestern United States	-	-	-	-	-	-	-	-	-	-	-	-	-	-	-
patric50	299766.88	C8	HIGH	Enterobacter hormaechei subsp. steigerwaltii	PRJDB6127	SAMD00089505	Molecular Characterization of IMP 1 Producing Enterobacter cloacae Complex Isolates in Tokyo	-	-	-	-	-	-	-	-	-	-	-	-	-	-	-
patric500	550.365	C6	HIGH	Enterobacter hormaechei subsp. xiangfangensis	PRJNA271006	SAMN03277199	-	-	-	-	-	-	-	-	-	-	-	-	-	-	-	-
patric501	550.403	C8	HIGH	Enterobacter hormaechei subsp. steigerwaltii	PRJNA259658	SAMN03732730	Comprehensive Genome Analysis of Carbapenemase-Producing Enterobacter spp New Insights into Phylogeny Population Structure and Resistance Mechanisms	-	-	-	-	-	-	-	-	-	-	-	-	-	-	-
patric502	299766.13	C8	HIGH	Enterobacter hormaechei subsp. steigerwaltii	PRJNA259658	SAMN04252919	Comprehensive Genome Analysis of Carbapenemase-Producing Enterobacter spp New Insights into Phylogeny Population Structure and Resistance Mechanisms	-	-	-	-	-	-	-	-	-	-	-	-	-	-	-
patric503	158836.175	C3	HIGH	Enterobacter hormaechei subsp. hoffmannii	PRJNA476575	SAMN09442881	-	-	-	-	-	-	-	-	-	-	-	-	-	-	-	-
patric504	550.359	C1	HIGH	Enterobacter asburiae	PRJNA271006	SAMN03277191	-	ECL_01758	99.22	78.86	ECL_01759	92.69	77.06	ECL_01760	82.43	68.0	-	-	-	-	-	-
patric505	550.358	C8	HIGH	Enterobacter hormaechei subsp. steigerwaltii	PRJNA271006	SAMN03277206	-	-	-	-	-	-	-	-	-	-	-	-	-	-	-	-
patric506	158836.174	C3	HIGH	Enterobacter hormaechei subsp. hoffmannii	PRJNA476574	SAMN09442859	-	-	-	-	-	-	-	-	-	-	-	-	-	-	-	-
patric507	299766.12	C8	HIGH	Enterobacter hormaechei subsp. steigerwaltii	PRJNA259658	SAMN04252915	Comprehensive Genome Analysis of Carbapenemase-Producing Enterobacter spp New Insights into Phylogeny Population Structure and Resistance Mechanisms	-	-	-	-	-	-	-	-	-	-	-	-	-	-	-
patric508	550.364	C8	HIGH	Enterobacter hormaechei subsp. steigerwaltii	PRJNA271006	SAMN03277198	-	-	-	-	-	-	-	-	-	-	-	-	-	-	-	-
patric509	550.402	C8	HIGH	Enterobacter hormaechei subsp. steigerwaltii	PRJNA259658	SAMN03732728	Comprehensive Genome Analysis of Carbapenemase-Producing Enterobacter spp New Insights into Phylogeny Population Structure and Resistance Mechanisms	-	-	-	-	-	-	-	-	-	-	-	-	-	-	-
patric511	550.370	C12	HIGH	Enterobacter cloacae subsp. dissolvens	PRJNA265013	SAMN03145044	-	ECL_01758	100.0	90.57	ECL_01759	99.34	94.76	ECL_01760	100.0	98.71	ECL_01761	100.0	90.78	ECL_01762	99.44	86.82
patric512	1659715.3	C11	HIGH	Enterobacter cloacae	PRJNA259658	SAMN03732719	Comprehensive Genome Analysis of Carbapenemase-Producing Enterobacter spp New Insights into Phylogeny Population Structure and Resistance Mechanisms	ECL_01758	100.0	98.9	ECL_01759	100.0	99.11	ECL_01760	100.0	99.74	ECL_01761	100.0	98.72	ECL_01762	100.0	98.97
patric513	301102.9	C6	HIGH	Enterobacter hormaechei subsp. xiangfangensis	PRJNA259658	SAMN04252896	Comprehensive Genome Analysis of Carbapenemase-Producing Enterobacter spp New Insights into Phylogeny Population Structure and Resistance Mechanisms	-	-	-	-	-	-	-	-	-	-	-	-	-	-	-
patric514	208224.20	C2	HIGH	Enterobacter kobei	PRJNA322832	SAMN05173313	Emergence of a novel Enterobacter kobei clone carrying chromosomal encoded CTX M 12 with diversified pathogenicity in northeast China	ECL_01758	99.94	78.38	ECL_01759	91.36	76.73	ECL_01760	82.69	68.21	ECL_01761	100.0	77.3	ECL_01762	98.69	74.43
patric515	208224.34	C2	HIGH	Enterobacter kobei	PRJNA472443	SAMN09435833	-	ECL_01758	99.94	78.18	ECL_01759	91.36	76.61	ECL_01760	82.69	68.52	ECL_01761	100.0	77.3	ECL_01762	98.69	74.43
patric516	1334630.3	C4	HIGH	Enterobacter roggenkampii	PRJNA203245	SAMN02194084	Draft Whole-Genome Sequence of VIM-1-Producing Multidrug-Resistant Enterobacter cloacae EC_38VIM1	ECL_01758	99.22	78.15	-	-	-	ECL_01760	86.3	68.26	ECL_01761	100.0	77.87	ECL_01762	98.69	75.09
patric517	550.827	C8	HIGH	Enterobacter hormaechei subsp. steigerwaltii	PRJEB5065	SAMEA2273466	Recent independent emergence of multiple multidrug resistant Serratia marcescens clones within the United Kingdom and Ireland	-	-	-	-	-	-	-	-	-	-	-	-	-	-	-
patric518	550.833	C8	HIGH	Enterobacter hormaechei subsp. steigerwaltii	PRJEB5065	SAMEA2273505	Recent independent emergence of multiple multidrug resistant Serratia marcescens clones within the United Kingdom and Ireland	-	-	-	-	-	-	-	-	-	-	-	-	-	-	-
patric52	550.671	C6	HIGH	Enterobacter hormaechei subsp. oharae	PRJEB5065	SAMEA2273297	Recent independent emergence of multiple multidrug resistant Serratia marcescens clones within the United Kingdom and Ireland	-	-	-	-	-	-	-	-	-	-	-	-	-	-	-
patric520	550.748	C8	HIGH	Enterobacter hormaechei subsp. steigerwaltii	PRJEB5065	SAMEA2273419	Recent independent emergence of multiple multidrug resistant Serratia marcescens clones within the United Kingdom and Ireland	-	-	-	-	-	-	-	-	-	-	-	-	-	-	-
patric523	550.1658	C6	HIGH	Enterobacter hormaechei subsp. xiangfangensis	PRJNA482007	SAMN09694007	-	-	-	-	-	-	-	-	-	-	-	-	-	-	-	-
patric524	550.774	C6	HIGH	Enterobacter hormaechei subsp. oharae	PRJEB5065	SAMEA2273413	Recent independent emergence of multiple multidrug resistant Serratia marcescens clones within the United Kingdom and Ireland	-	-	-	-	-	-	-	-	-	-	-	-	-	-	-
patric526	550.760	C6	HIGH	Enterobacter hormaechei subsp. xiangfangensis	PRJEB5065	SAMEA2273511	Recent independent emergence of multiple multidrug resistant Serratia marcescens clones within the United Kingdom and Ireland	-	-	-	-	-	-	-	-	-	-	-	-	-	-	-
patric527	550.953	C8	HIGH	Enterobacter hormaechei subsp. steigerwaltii	PRJEB5065	SAMEA2273268	Recent independent emergence of multiple multidrug resistant Serratia marcescens clones within the United Kingdom and Ireland	-	-	-	-	-	-	-	-	-	-	-	-	-	-	-
patric528	550.947	C3	HIGH	Enterobacter hormaechei subsp. hoffmannii	PRJEB5065	SAMEA2273483	Recent independent emergence of multiple multidrug resistant Serratia marcescens clones within the United Kingdom and Ireland	-	-	-	-	-	-	-	-	-	-	-	-	-	-	-
patric529	1439325.3	C2	HIGH	Enterobacter kobei	PRJNA234155	SAMN02581288	-	ECL_01758	99.94	78.31	ECL_01759	89.92	76.12	ECL_01760	82.69	68.52	ECL_01761	100.0	77.02	ECL_01762	98.69	74.34
patric53	550.665	C6	HIGH	Enterobacter hormaechei subsp. oharae	PRJEB5065	SAMEA2273486	Recent independent emergence of multiple multidrug resistant Serratia marcescens clones within the United Kingdom and Ireland	-	-	-	-	-	-	-	-	-	-	-	-	-	-	-
patric531	158836.69	C3	HIGH	Enterobacter hormaechei subsp. hoffmannii	PRJDB6127	SAMD00089517	Molecular Characterization of IMP 1 Producing Enterobacter cloacae Complex Isolates in Tokyo	-	-	-	-	-	-	-	-	-	-	-	-	-	-	-
patric532	1329826.3	C2	HIGH	Enterobacter kobei	PRJNA201937	SAMN02138562	-	ECL_01758	99.87	78.39	ECL_01759	92.69	76.58	ECL_01760	82.69	68.52	ECL_01761	100.0	76.74	ECL_01762	98.69	74.24
patric533	550.1314	C6	HIGH	Enterobacter hormaechei subsp. xiangfangensis	PRJNA398227	SAMN07571821	-	-	-	-	-	-	-	-	-	-	-	-	-	-	-	-
patric534	158836.55	C3	HIGH	Enterobacter hormaechei subsp. hoffmannii	PRJDB6127	SAMD00089471	Molecular Characterization of IMP 1 Producing Enterobacter cloacae Complex Isolates in Tokyo	-	-	-	-	-	-	-	-	-	-	-	-	-	-	-
patric535	550.562	C8	HIGH	Enterobacter hormaechei subsp. steigerwaltii	PRJNA259658	SAMN04430999	Comprehensive Genome Analysis of Carbapenemase-Producing Enterobacter spp New Insights into Phylogeny Population Structure and Resistance Mechanisms	-	-	-	-	-	-	-	-	-	-	-	-	-	-	-
patric536	158836.41	C8	HIGH	Enterobacter hormaechei subsp. steigerwaltii	PRJNA348753	SAMN06452913	Recovery of nearly 8000 metagenome assembled genomes substantially expands the tree of life	-	-	-	-	-	-	-	-	-	-	-	-	-	-	-
patric537	158836.96	C3	HIGH	Enterobacter hormaechei subsp. hoffmannii	PRJDB6127	SAMD00089518	Molecular Characterization of IMP 1 Producing Enterobacter cloacae Complex Isolates in Tokyo	-	-	-	-	-	-	-	-	-	-	-	-	-	-	-
patric539	158836.82	C3	HIGH	Enterobacter hormaechei subsp. hoffmannii	PRJDB6127	SAMD00089488	Molecular Characterization of IMP 1 Producing Enterobacter cloacae Complex Isolates in Tokyo	-	-	-	-	-	-	-	-	-	-	-	-	-	-	-
patric54	550.895	C6	HIGH	Enterobacter hormaechei subsp. xiangfangensis	PRJEB5065	SAMEA2273202	Recent independent emergence of multiple multidrug resistant Serratia marcescens clones within the United Kingdom and Ireland	-	-	-	-	-	-	-	-	-	-	-	-	-	-	-
patric541	158836.80	C3	HIGH	Enterobacter hormaechei subsp. hoffmannii	PRJDB6127	SAMD00089482	Molecular Characterization of IMP 1 Producing Enterobacter cloacae Complex Isolates in Tokyo	-	-	-	-	-	-	-	-	-	-	-	-	-	-	-
patric542	158836.57	C3	HIGH	Enterobacter hormaechei subsp. hoffmannii	PRJDB6127	SAMD00089473	Molecular Characterization of IMP 1 Producing Enterobacter cloacae Complex Isolates in Tokyo	-	-	-	-	-	-	-	-	-	-	-	-	-	-	-
patric544	550.560	C8	HIGH	Enterobacter hormaechei subsp. steigerwaltii	PRJNA259658	SAMN04430987	Comprehensive Genome Analysis of Carbapenemase-Producing Enterobacter spp New Insights into Phylogeny Population Structure and Resistance Mechanisms	-	-	-	-	-	-	-	-	-	-	-	-	-	-	-
patric545	550.548	C6	HIGH	Enterobacter hormaechei subsp. xiangfangensis	PRJNA259658	SAMN04431008	Comprehensive Genome Analysis of Carbapenemase-Producing Enterobacter spp New Insights into Phylogeny Population Structure and Resistance Mechanisms	-	-	-	-	-	-	-	-	-	-	-	-	-	-	-
patric547	550.1316	C8	HIGH	Enterobacter hormaechei subsp. steigerwaltii	PRJNA415715	SAMN07832852	-	-	-	-	-	-	-	-	-	-	-	-	-	-	-	-
patric548	1296536.3	C8	HIGH	Enterobacter hormaechei subsp. steigerwaltii	PRJNA278426	SAMN03401398	Genomic Resource of Rice Seed Associated Bacteria	-	-	-	-	-	-	-	-	-	-	-	-	-	-	-
patric55	61645.85	C1	HIGH	Enterobacter asburiae	PRJNA297498	SAMN04124433	-	ECL_01758	99.35	78.78	ECL_01759	92.69	77.18	ECL_01760	82.69	67.9	ECL_01761	99.86	79.04	ECL_01762	98.78	75.83
patric550	336306.15	C1	HIGH	Enterobacter asburiae	PRJNA287968	SAMN03792301	Genomic and phenotypic characterisation of fluoroquinolone resistance mechanisms in Enterobacteriaceae in Durban South Africa	ECL_01758	99.97	78.88	ECL_01759	92.8	76.85	ECL_01760	83.2	67.7	ECL_01761	99.86	79.46	ECL_01762	98.78	75.55
patric551	550.951	C8	HIGH	Enterobacter hormaechei subsp. steigerwaltii	PRJEB5065	SAMEA2273265	Recent independent emergence of multiple multidrug resistant Serratia marcescens clones within the United Kingdom and Ireland	-	-	-	-	-	-	-	-	-	-	-	-	-	-	-
patric553	550.945	C6	HIGH	Enterobacter hormaechei subsp. oharae	PRJEB5065	SAMEA2273261	Recent independent emergence of multiple multidrug resistant Serratia marcescens clones within the United Kingdom and Ireland	-	-	-	-	-	-	-	-	-	-	-	-	-	-	-
patric554	550.776	C8	HIGH	Enterobacter hormaechei subsp. steigerwaltii	PRJEB5065	SAMEA2273416	Recent independent emergence of multiple multidrug resistant Serratia marcescens clones within the United Kingdom and Ireland	-	-	-	-	-	-	-	-	-	-	-	-	-	-	-
patric555	550.762	C2	HIGH	Enterobacter kobei	PRJEB5065	SAMEA2273397	Recent independent emergence of multiple multidrug resistant Serratia marcescens clones within the United Kingdom and Ireland	ECL_01758	99.94	78.51	ECL_01759	91.36	76.73	ECL_01760	82.69	68.52	ECL_01761	100.0	77.02	ECL_01762	98.69	74.43
patric556	1329824.3	C8	HIGH	Enterobacter hormaechei subsp. steigerwaltii	PRJNA201930	SAMN02138555	-	-	-	-	-	-	-	-	-	-	-	-	-	-	-	-
patric557	1400146.3	C8	HIGH	Enterobacter hormaechei subsp. steigerwaltii	PRJNA219273	SAMN02356603	-	-	-	-	-	-	-	-	-	-	-	-	-	-	-	-
patric558	550.1666	C12	HIGH	Enterobacter cloacae subsp. dissolvens	PRJNA482748	SAMN09734831	-	ECL_01758	100.0	90.57	ECL_01759	99.34	94.43	ECL_01760	100.0	98.97	ECL_01761	100.0	90.92	ECL_01762	99.44	86.82
patric56	550.659	C8	HIGH	Enterobacter hormaechei subsp. steigerwaltii	PRJEB5065	SAMEA2273295	Recent independent emergence of multiple multidrug resistant Serratia marcescens clones within the United Kingdom and Ireland	-	-	-	-	-	-	-	-	-	-	-	-	-	-	-
patric561	550.819	C3	HIGH	Enterobacter hormaechei subsp. hoffmannii	PRJEB5065	SAMEA2273135	Recent independent emergence of multiple multidrug resistant Serratia marcescens clones within the United Kingdom and Ireland	-	-	-	-	-	-	-	-	-	-	-	-	-	-	-
patric562	1659717.3	C3	HIGH	Enterobacter hormaechei subsp. hoffmannii	PRJNA259658	SAMN03732726	Comprehensive Genome Analysis of Carbapenemase-Producing Enterobacter spp New Insights into Phylogeny Population Structure and Resistance Mechanisms	-	-	-	-	-	-	-	-	-	-	-	-	-	-	-
patric563	1329819.3	C8	HIGH	Enterobacter hormaechei subsp. steigerwaltii	PRJNA201925	SAMN02138550	-	-	-	-	-	-	-	-	-	-	-	-	-	-	-	-
patric564	550.825	C6	HIGH	Enterobacter hormaechei subsp. oharae	PRJEB5065	SAMEA2273474	Recent independent emergence of multiple multidrug resistant Serratia marcescens clones within the United Kingdom and Ireland	-	-	-	-	-	-	-	-	-	-	-	-	-	-	-
patric565	550.831	C6	HIGH	Enterobacter hormaechei subsp. oharae	PRJEB5065	SAMEA2273139	Recent independent emergence of multiple multidrug resistant Serratia marcescens clones within the United Kingdom and Ireland	-	-	-	-	-	-	-	-	-	-	-	-	-	-	-
patric567	208224.36	C2	HIGH	Enterobacter kobei	PRJNA472443	SAMN09435830	-	ECL_01758	99.94	78.18	ECL_01759	91.36	76.61	ECL_01760	82.69	68.52	ECL_01761	100.0	77.3	ECL_01762	98.69	74.43
patric569	550.399	C6	HIGH	Enterobacter hormaechei subsp. xiangfangensis	PRJNA259658	SAMN03732721	Comprehensive Genome Analysis of Carbapenemase-Producing Enterobacter spp New Insights into Phylogeny Population Structure and Resistance Mechanisms	-	-	-	-	-	-	-	-	-	-	-	-	-	-	-
patric57	208224.45	C2	HIGH	Enterobacter kobei	PRJNA436373	SAMN08623822	-	ECL_01758	99.94	78.15	ECL_01759	91.36	76.61	ECL_01760	82.69	68.52	ECL_01761	100.0	77.3	ECL_01762	98.69	74.43
patric570	550.400	C8	HIGH	Enterobacter hormaechei subsp. steigerwaltii	PRJNA259658	SAMN03732725	Comprehensive Genome Analysis of Carbapenemase-Producing Enterobacter spp New Insights into Phylogeny Population Structure and Resistance Mechanisms	-	-	-	-	-	-	-	-	-	-	-	-	-	-	-
patric572	158836.176	C3	HIGH	Enterobacter hormaechei subsp. hoffmannii	PRJNA476576	SAMN09442883	-	-	-	-	-	-	-	-	-	-	-	-	-	-	-	-
patric573	299766.10	C8	HIGH	Enterobacter hormaechei subsp. steigerwaltii	PRJNA259658	SAMN04252911	Comprehensive Genome Analysis of Carbapenemase-Producing Enterobacter spp New Insights into Phylogeny Population Structure and Resistance Mechanisms	-	-	-	-	-	-	-	-	-	-	-	-	-	-	-
patric574	158836.162	C6	HIGH	Enterobacter hormaechei subsp. xiangfangensis	PRJNA438974	SAMN08737032	-	-	-	-	-	-	-	-	-	-	-	-	-	-	-	-
patric575	550.428	C2	HIGH	Enterobacter kobei	PRJNA267549	SAMN03197303	A Year of Infection in the Intensive Care Unit Prospective Whole Genome Sequencing of Bacterial Clinical Isolates Reveals Cryptic Transmissions and Novel Microbiota	ECL_01758	99.94	78.18	ECL_01759	91.36	76.61	ECL_01760	82.69	68.52	ECL_01761	100.0	77.3	ECL_01762	98.69	74.43
patric576	158836.163	C8	HIGH	Enterobacter hormaechei subsp. steigerwaltii	PRJNA438984	SAMN08737336	-	-	-	-	-	-	-	-	-	-	-	-	-	-	-	-
patric577	299766.11	C8	HIGH	Enterobacter hormaechei subsp. steigerwaltii	PRJNA259658	SAMN04252913	Comprehensive Genome Analysis of Carbapenemase-Producing Enterobacter spp New Insights into Phylogeny Population Structure and Resistance Mechanisms	-	-	-	-	-	-	-	-	-	-	-	-	-	-	-
patric579	550.415	C4	HIGH	Enterobacter roggenkampii	PRJNA267549	SAMN03196962	A Year of Infection in the Intensive Care Unit Prospective Whole Genome Sequencing of Bacterial Clinical Isolates Reveals Cryptic Transmissions and Novel Microbiota	ECL_01758	99.26	78.08	-	-	-	ECL_01760	86.3	67.96	ECL_01761	100.0	77.87	ECL_01762	98.69	75.0
patric58	550.881	C8	HIGH	Enterobacter hormaechei subsp. steigerwaltii	PRJEB5065	SAMEA2273188	Recent independent emergence of multiple multidrug resistant Serratia marcescens clones within the United Kingdom and Ireland	-	-	-	-	-	-	-	-	-	-	-	-	-	-	-
patric580	550.401	C8	HIGH	Enterobacter hormaechei subsp. steigerwaltii	PRJNA259658	SAMN03732727	Comprehensive Genome Analysis of Carbapenemase-Producing Enterobacter spp New Insights into Phylogeny Population Structure and Resistance Mechanisms	-	-	-	-	-	-	-	-	-	-	-	-	-	-	-
patric582	550.367	C8	HIGH	Enterobacter hormaechei subsp. steigerwaltii	PRJNA271006	SAMN03277202	-	-	-	-	-	-	-	-	-	-	-	-	-	-	-	-
patric583	550.398	C6	HIGH	Enterobacter hormaechei subsp. xiangfangensis	PRJNA259658	SAMN03732720	Comprehensive Genome Analysis of Carbapenemase-Producing Enterobacter spp New Insights into Phylogeny Population Structure and Resistance Mechanisms	-	-	-	-	-	-	-	-	-	-	-	-	-	-	-
patric587	550.830	C8	HIGH	Enterobacter hormaechei subsp. steigerwaltii	PRJEB5065	SAMEA2273470	Recent independent emergence of multiple multidrug resistant Serratia marcescens clones within the United Kingdom and Ireland	-	-	-	-	-	-	-	-	-	-	-	-	-	-	-
patric588	550.824	C6	HIGH	Enterobacter hormaechei subsp. xiangfangensis	PRJEB5065	SAMEA2273464	Recent independent emergence of multiple multidrug resistant Serratia marcescens clones within the United Kingdom and Ireland	-	-	-	-	-	-	-	-	-	-	-	-	-	-	-
patric59	550.856	C8	HIGH	Enterobacter hormaechei subsp. steigerwaltii	PRJEB5065	SAMEA2273160	Recent independent emergence of multiple multidrug resistant Serratia marcescens clones within the United Kingdom and Ireland	-	-	-	-	-	-	-	-	-	-	-	-	-	-	-
patric590	550.818	C3	HIGH	Enterobacter hormaechei subsp. hoffmannii	PRJEB5065	SAMEA2273461	Recent independent emergence of multiple multidrug resistant Serratia marcescens clones within the United Kingdom and Ireland	-	-	-	-	-	-	-	-	-	-	-	-	-	-	-
patric592	550.1115	C6	HIGH	Enterobacter hormaechei subsp. xiangfangensis	PRJNA271899	SAMN04521878	-	-	-	-	-	-	-	-	-	-	-	-	-	-	-	-
patric593	550.763	C8	HIGH	Enterobacter hormaechei subsp. steigerwaltii	PRJEB5065	SAMEA2273400	Recent independent emergence of multiple multidrug resistant Serratia marcescens clones within the United Kingdom and Ireland	-	-	-	-	-	-	-	-	-	-	-	-	-	-	-
patric594	550.777	C8	HIGH	Enterobacter hormaechei subsp. steigerwaltii	PRJEB5065	SAMEA2273506	Recent independent emergence of multiple multidrug resistant Serratia marcescens clones within the United Kingdom and Ireland	-	-	-	-	-	-	-	-	-	-	-	-	-	-	-
patric595	550.944	C3	HIGH	Enterobacter hormaechei subsp. hoffmannii	PRJEB5065	SAMEA2273259	Recent independent emergence of multiple multidrug resistant Serratia marcescens clones within the United Kingdom and Ireland	-	-	-	-	-	-	-	-	-	-	-	-	-	-	-
patric596	550.788	C6	HIGH	Enterobacter hormaechei subsp. oharae	PRJEB5065	SAMEA2273433	Recent independent emergence of multiple multidrug resistant Serratia marcescens clones within the United Kingdom and Ireland	-	-	-	-	-	-	-	-	-	-	-	-	-	-	-
patric598	550.978	C8	HIGH	Enterobacter hormaechei subsp. steigerwaltii	PRJNA311932	SAMN04497990	Architecture of Class 1 2 and 3 Integrons from Gram Negative Bacteria Recovered among Fruits and Vegetables	-	-	-	-	-	-	-	-	-	-	-	-	-	-	-
patric6	158836.31	C8	HIGH	Enterobacter hormaechei subsp. steigerwaltii	PRJNA271899	SAMN04521877	-	-	-	-	-	-	-	-	-	-	-	-	-	-	-	-
patric600	1659711.4	C8	HIGH	Enterobacter hormaechei subsp. steigerwaltii	PRJNA259658	SAMN03732708	Comprehensive Genome Analysis of Carbapenemase-Producing Enterobacter spp New Insights into Phylogeny Population Structure and Resistance Mechanisms	-	-	-	-	-	-	-	-	-	-	-	-	-	-	-
patric601	1329845.3	C1	HIGH	Enterobacter asburiae	PRJNA201971	SAMN02138596	-	ECL_01758	99.97	78.53	ECL_01759	92.8	77.21	ECL_01760	83.2	67.39	ECL_01761	99.86	79.6	ECL_01762	98.69	75.47
patric602	550.549	C6	HIGH	Enterobacter hormaechei subsp. xiangfangensis	PRJNA259658	SAMN04431007	Comprehensive Genome Analysis of Carbapenemase-Producing Enterobacter spp New Insights into Phylogeny Population Structure and Resistance Mechanisms	-	-	-	-	-	-	-	-	-	-	-	-	-	-	-
patric603	550.1303	C12	HIGH	Enterobacter cloacae subsp. dissolvens	PRJNA411997	SAMN07692766	-	ECL_01758	100.0	90.57	ECL_01759	99.34	94.87	ECL_01760	100.0	98.19	ECL_01761	100.0	90.07	ECL_01762	99.44	86.82
patric605	550.561	C6	HIGH	Enterobacter hormaechei subsp. xiangfangensis	PRJNA259658	SAMN04430997	Comprehensive Genome Analysis of Carbapenemase-Producing Enterobacter spp New Insights into Phylogeny Population Structure and Resistance Mechanisms	-	-	-	-	-	-	-	-	-	-	-	-	-	-	-
patric606	158836.56	C3	HIGH	Enterobacter hormaechei subsp. hoffmannii	PRJDB6127	SAMD00089472	Molecular Characterization of IMP 1 Producing Enterobacter cloacae Complex Isolates in Tokyo	-	-	-	-	-	-	-	-	-	-	-	-	-	-	-
patric607	158836.81	C3	HIGH	Enterobacter hormaechei subsp. hoffmannii	PRJDB6127	SAMD00089486	Molecular Characterization of IMP 1 Producing Enterobacter cloacae Complex Isolates in Tokyo	-	-	-	-	-	-	-	-	-	-	-	-	-	-	-
patric608	158836.95	C3	HIGH	Enterobacter hormaechei subsp. hoffmannii	PRJDB6127	SAMD00089506	Molecular Characterization of IMP 1 Producing Enterobacter cloacae Complex Isolates in Tokyo	-	-	-	-	-	-	-	-	-	-	-	-	-	-	-
patric609	1296536.40	C6	HIGH	Enterobacter hormaechei subsp. xiangfangensis	PRJNA472443	SAMN09435815	-	-	-	-	-	-	-	-	-	-	-	-	-	-	-	-
patric614	550.961	C3	HIGH	Enterobacter hormaechei subsp. hoffmannii	PRJEB5065	SAMEA2273275	Recent independent emergence of multiple multidrug resistant Serratia marcescens clones within the United Kingdom and Ireland	-	-	-	-	-	-	-	-	-	-	-	-	-	-	-
patric616	550.949	C8	HIGH	Enterobacter hormaechei subsp. steigerwaltii	PRJEB5065	SAMEA2273263	Recent independent emergence of multiple multidrug resistant Serratia marcescens clones within the United Kingdom and Ireland	-	-	-	-	-	-	-	-	-	-	-	-	-	-	-
patric617	550.791	C1	HIGH	Enterobacter asburiae	PRJEB5065	SAMEA2273432	Recent independent emergence of multiple multidrug resistant Serratia marcescens clones within the United Kingdom and Ireland	ECL_01758	99.97	78.33	ECL_01759	92.69	77.3	ECL_01760	83.2	67.08	ECL_01761	99.86	79.18	ECL_01762	98.69	75.19
patric618	336306.25	C6	HIGH	Enterobacter hormaechei subsp. xiangfangensis	PRJNA298075	SAMN04155457	-	-	-	-	-	-	-	-	-	-	-	-	-	-	-	-
patric619	336306.31	C12	HIGH	Enterobacter cloacae subsp. dissolvens	PRJNA362587	SAMN06269461	-	ECL_01758	100.0	90.76	ECL_01759	99.34	94.54	ECL_01760	100.0	98.71	ECL_01761	100.0	90.92	ECL_01762	99.44	86.82
patric62	550.842	C6	HIGH	Enterobacter hormaechei subsp. oharae	PRJEB5065	SAMEA2273211	Recent independent emergence of multiple multidrug resistant Serratia marcescens clones within the United Kingdom and Ireland	-	-	-	-	-	-	-	-	-	-	-	-	-	-	-
patric620	550.785	C6	HIGH	Enterobacter hormaechei subsp. xiangfangensis	PRJEB5065	SAMEA2273429	Recent independent emergence of multiple multidrug resistant Serratia marcescens clones within the United Kingdom and Ireland	-	-	-	-	-	-	-	-	-	-	-	-	-	-	-
patric621	1736701.3	C6	HIGH	Enterobacter hormaechei subsp. xiangfangensis	PRJNA295003	SAMN04158323	Molecular and epidemiological characterization of carbapenemase-producing Enterobacteriaceae in Norway 2007 to 2014	-	-	-	-	-	-	-	-	-	-	-	-	-	-	-
patric622	550.1124	C6	HIGH	Enterobacter hormaechei subsp. xiangfangensis	PRJNA271899	SAMN04521882	-	-	-	-	-	-	-	-	-	-	-	-	-	-	-	-
patric623	550.1656	C4	HIGH	Enterobacter roggenkampii	PRJNA482007	SAMN09694004	-	ECL_01758	99.22	78.6	-	-	-	ECL_01760	86.3	68.56	ECL_01761	100.0	77.73	ECL_01762	98.69	75.09
patric624	550.1118	C5	HIGH	Enterobacter ludwigii	PRJNA271899	SAMN04521909	-	-	-	-	-	-	-	-	-	-	-	-	-	-	-	-
patric625	550.746	C8	HIGH	Enterobacter hormaechei subsp. steigerwaltii	PRJEB5065	SAMEA2273418	Recent independent emergence of multiple multidrug resistant Serratia marcescens clones within the United Kingdom and Ireland	-	-	-	-	-	-	-	-	-	-	-	-	-	-	-
patric626	550.801	C4	HIGH	Enterobacter roggenkampii	PRJEB5065	SAMEA2273443	Recent independent emergence of multiple multidrug resistant Serratia marcescens clones within the United Kingdom and Ireland	ECL_01758	99.22	78.34	-	-	-	ECL_01760	86.3	67.96	ECL_01761	100.0	77.73	ECL_01762	98.69	75.19
patric628	550.815	C8	HIGH	Enterobacter hormaechei subsp. steigerwaltii	PRJEB5065	SAMEA2273134	Recent independent emergence of multiple multidrug resistant Serratia marcescens clones within the United Kingdom and Ireland	-	-	-	-	-	-	-	-	-	-	-	-	-	-	-
patric629	550.829	C8	HIGH	Enterobacter hormaechei subsp. steigerwaltii	PRJEB5065	SAMEA2273469	Recent independent emergence of multiple multidrug resistant Serratia marcescens clones within the United Kingdom and Ireland	-	-	-	-	-	-	-	-	-	-	-	-	-	-	-
patric63	550.705	C6	HIGH	Enterobacter hormaechei subsp. oharae	PRJEB5065	SAMEA2273342	Recent independent emergence of multiple multidrug resistant Serratia marcescens clones within the United Kingdom and Ireland	-	-	-	-	-	-	-	-	-	-	-	-	-	-	-
patric631	550.140	C6	HIGH	Enterobacter hormaechei subsp. xiangfangensis	PRJNA259658	SAMN03012831	Comprehensive Genome Analysis of Carbapenemase-Producing Enterobacter spp New Insights into Phylogeny Population Structure and Resistance Mechanisms	-	-	-	-	-	-	-	-	-	-	-	-	-	-	-
patric632	1329831.3	C8	HIGH	Enterobacter hormaechei subsp. steigerwaltii	PRJNA201948	SAMN02138573	-	-	-	-	-	-	-	-	-	-	-	-	-	-	-	-
patric633	550.154	C7	HIGH	Enterobacter hormaechei ATCC 49162	PRJNA259658	SAMN03067416	Comprehensive Genome Analysis of Carbapenemase-Producing Enterobacter spp New Insights into Phylogeny Population Structure and Resistance Mechanisms	-	-	-	-	-	-	-	-	-	-	-	-	-	-	-
patric634	550.1078	C8	HIGH	Enterobacter hormaechei subsp. steigerwaltii	PRJNA355403	SAMN06076153	-	-	-	-	-	-	-	-	-	-	-	-	-	-	-	-
patric636	301102.7	C6	HIGH	Enterobacter hormaechei subsp. xiangfangensis	PRJNA259658	SAMN04252888	Comprehensive Genome Analysis of Carbapenemase-Producing Enterobacter spp New Insights into Phylogeny Population Structure and Resistance Mechanisms	-	-	-	-	-	-	-	-	-	-	-	-	-	-	-
patric638	550.395	C8	HIGH	Enterobacter hormaechei subsp. steigerwaltii	PRJNA259658	SAMN03732711	Comprehensive Genome Analysis of Carbapenemase-Producing Enterobacter spp New Insights into Phylogeny Population Structure and Resistance Mechanisms	-	-	-	-	-	-	-	-	-	-	-	-	-	-	-
patric639	299766.20	C8	HIGH	Enterobacter hormaechei subsp. steigerwaltii	PRJNA259658	SAMN04252945	Comprehensive Genome Analysis of Carbapenemase-Producing Enterobacter spp New Insights into Phylogeny Population Structure and Resistance Mechanisms	-	-	-	-	-	-	-	-	-	-	-	-	-	-	-
patric64	550.711	C8	HIGH	Enterobacter hormaechei subsp. steigerwaltii	PRJEB5065	SAMEA2273347	Recent independent emergence of multiple multidrug resistant Serratia marcescens clones within the United Kingdom and Ireland	-	-	-	-	-	-	-	-	-	-	-	-	-	-	-
patric640	158836.152	C6	HIGH	Enterobacter hormaechei subsp. xiangfangensis	PRJNA339530	SAMN05718081	-	-	-	-	-	-	-	-	-	-	-	-	-	-	-	-
patric641	550.1534	C3	HIGH	Enterobacter hormaechei subsp. hoffmannii	PRJNA421733	SAMN08160788	-	-	-	-	-	-	-	-	-	-	-	-	-	-	-	-
patric642	299766.34	C8	HIGH	Enterobacter hormaechei subsp. steigerwaltii	PRJNA259658	SAMN04572692	Comprehensive Genome Analysis of Carbapenemase-Producing Enterobacter spp New Insights into Phylogeny Population Structure and Resistance Mechanisms	-	-	-	-	-	-	-	-	-	-	-	-	-	-	-
patric643	550.342	C3	HIGH	Enterobacter hormaechei subsp. hoffmannii	PRJNA272863	SAMN03333177	Clonal dissemination of Enterobacter cloacae Harboring blaKPC 3 in the Upper Midwestern United States	-	-	-	-	-	-	-	-	-	-	-	-	-	-	-
patric644	550.424	C1	HIGH	Enterobacter asburiae	PRJNA267549	SAMN03196970	A Year of Infection in the Intensive Care Unit Prospective Whole Genome Sequencing of Bacterial Clinical Isolates Reveals Cryptic Transmissions and Novel Microbiota	ECL_01758	99.97	78.53	ECL_01759	92.8	77.21	ECL_01760	83.2	67.39	ECL_01761	99.86	79.6	ECL_01762	98.69	75.47
patric645	550.430	C2	HIGH	Enterobacter kobei	PRJNA267549	SAMN03196999	A Year of Infection in the Intensive Care Unit Prospective Whole Genome Sequencing of Bacterial Clinical Isolates Reveals Cryptic Transmissions and Novel Microbiota	ECL_01758	99.94	78.31	ECL_01759	91.03	76.81	ECL_01760	82.69	68.52	ECL_01761	100.0	77.02	ECL_01762	98.69	74.43
patric646	550.356	C6	HIGH	Enterobacter hormaechei subsp. xiangfangensis	PRJNA271006	SAMN03277204	-	-	-	-	-	-	-	-	-	-	-	-	-	-	-	-
patric647	550.431	C2	HIGH	Enterobacter kobei	PRJNA267549	SAMN03197015	A Year of Infection in the Intensive Care Unit Prospective Whole Genome Sequencing of Bacterial Clinical Isolates Reveals Cryptic Transmissions and Novel Microbiota	ECL_01758	99.94	78.31	ECL_01759	91.03	76.81	ECL_01760	82.69	68.52	ECL_01761	100.0	77.02	ECL_01762	98.69	74.43
patric648	550.357	C8	HIGH	Enterobacter hormaechei subsp. steigerwaltii	PRJNA271006	SAMN03277205	-	-	-	-	-	-	-	-	-	-	-	-	-	-	-	-
patric649	550.343	C6	HIGH	Enterobacter hormaechei subsp. xiangfangensis	PRJNA272863	SAMN03333178	Clonal dissemination of Enterobacter cloacae Harboring blaKPC 3 in the Upper Midwestern United States	-	-	-	-	-	-	-	-	-	-	-	-	-	-	-
patric65	301102.13	C6	HIGH	Enterobacter hormaechei subsp. xiangfangensis	PRJNA259658	SAMN04252905	Comprehensive Genome Analysis of Carbapenemase-Producing Enterobacter spp New Insights into Phylogeny Population Structure and Resistance Mechanisms	-	-	-	-	-	-	-	-	-	-	-	-	-	-	-
patric650	1329815.3	C8	HIGH	Enterobacter hormaechei subsp. steigerwaltii	PRJNA201921	SAMN02138546	-	-	-	-	-	-	-	-	-	-	-	-	-	-	-	-
patric651	550.425	C4	HIGH	Enterobacter roggenkampii	PRJNA267549	SAMN03197133	A Year of Infection in the Intensive Care Unit Prospective Whole Genome Sequencing of Bacterial Clinical Isolates Reveals Cryptic Transmissions and Novel Microbiota	ECL_01758	61.92	78.03	-	-	-	ECL_01760	86.3	67.96	ECL_01761	100.0	78.01	ECL_01762	98.69	74.18
patric653	2080665.3	C8	HIGH	Enterobacter hormaechei subsp. steigerwaltii	PRJNA430813	SAMN06040416	Genomic Analysis of Hospital Plumbing Reveals Diverse Reservoir of Bacterial Plasmids Conferring Carbapenem Resistance	-	-	-	-	-	-	-	-	-	-	-	-	-	-	-
patric654	299766.35	C8	HIGH	Enterobacter hormaechei subsp. steigerwaltii	PRJNA259658	SAMN04572593	Comprehensive Genome Analysis of Carbapenemase-Producing Enterobacter spp New Insights into Phylogeny Population Structure and Resistance Mechanisms	-	-	-	-	-	-	-	-	-	-	-	-	-	-	-
patric656	299766.21	C8	HIGH	Enterobacter hormaechei subsp. steigerwaltii	PRJNA259658	SAMN04252949	Comprehensive Genome Analysis of Carbapenemase-Producing Enterobacter spp New Insights into Phylogeny Population Structure and Resistance Mechanisms	-	-	-	-	-	-	-	-	-	-	-	-	-	-	-
patric657	550.1535	C6	HIGH	Enterobacter hormaechei subsp. xiangfangensis	PRJNA421733	SAMN08160790	-	-	-	-	-	-	-	-	-	-	-	-	-	-	-	-
patric659	550.394	C8	HIGH	Enterobacter hormaechei subsp. steigerwaltii	PRJNA259658	SAMN03732709	Comprehensive Genome Analysis of Carbapenemase-Producing Enterobacter spp New Insights into Phylogeny Population Structure and Resistance Mechanisms	-	-	-	-	-	-	-	-	-	-	-	-	-	-	-
patric66	550.739	C8	HIGH	Enterobacter hormaechei subsp. steigerwaltii	PRJEB5065	SAMEA2273392	Recent independent emergence of multiple multidrug resistant Serratia marcescens clones within the United Kingdom and Ireland	-	-	-	-	-	-	-	-	-	-	-	-	-	-	-
patric660	2202832.3	C8	HIGH	Enterobacter hormaechei subsp. steigerwaltii	PRJNA472208	SAMN09229069	-	-	-	-	-	-	-	-	-	-	-	-	-	-	-	-
patric661	1643813.4	C2	HIGH	Enterobacter kobei	PRJNA259658	SAMN03495973	Comprehensive Genome Analysis of Carbapenemase-Producing Enterobacter spp New Insights into Phylogeny Population Structure and Resistance Mechanisms	ECL_01758	99.94	78.38	ECL_01759	91.36	76.85	ECL_01760	51.42	68.34	ECL_01761	100.0	77.16	ECL_01762	98.69	74.81
patric662	301102.6	C6	HIGH	Enterobacter hormaechei subsp. xiangfangensis	PRJNA259658	SAMN04252885	Comprehensive Genome Analysis of Carbapenemase-Producing Enterobacter spp New Insights into Phylogeny Population Structure and Resistance Mechanisms	-	-	-	-	-	-	-	-	-	-	-	-	-	-	-
patric664	550.155	C6	HIGH	Enterobacter hormaechei subsp. xiangfangensis	PRJNA259658	SAMN03067418	Comprehensive Genome Analysis of Carbapenemase-Producing Enterobacter spp New Insights into Phylogeny Population Structure and Resistance Mechanisms	-	-	-	-	-	-	-	-	-	-	-	-	-	-	-
patric665	550.141	C6	HIGH	Enterobacter hormaechei subsp. xiangfangensis	PRJNA259658	SAMN03012820	Comprehensive Genome Analysis of Carbapenemase-Producing Enterobacter spp New Insights into Phylogeny Population Structure and Resistance Mechanisms	-	-	-	-	-	-	-	-	-	-	-	-	-	-	-
patric667	550.828	C8	HIGH	Enterobacter hormaechei subsp. steigerwaltii	PRJEB5065	SAMEA2273468	Recent independent emergence of multiple multidrug resistant Serratia marcescens clones within the United Kingdom and Ireland	-	-	-	-	-	-	-	-	-	-	-	-	-	-	-
patric668	550.814	C6	HIGH	Enterobacter hormaechei subsp. xiangfangensis	PRJEB5065	SAMEA2273508	Recent independent emergence of multiple multidrug resistant Serratia marcescens clones within the United Kingdom and Ireland	-	-	-	-	-	-	-	-	-	-	-	-	-	-	-
patric669	550.800	C6	HIGH	Enterobacter hormaechei subsp. oharae	PRJEB5065	SAMEA2273509	Recent independent emergence of multiple multidrug resistant Serratia marcescens clones within the United Kingdom and Ireland	-	-	-	-	-	-	-	-	-	-	-	-	-	-	-
patric67	61645.144	C1	HIGH	Enterobacter asburiae	PRJNA416908	SAMN07974451	-	ECL_01758	99.97	78.88	ECL_01759	92.8	76.85	ECL_01760	83.2	67.7	ECL_01761	99.86	79.46	ECL_01762	98.78	75.55
patric671	550.747	C6	HIGH	Enterobacter hormaechei subsp. xiangfangensis	PRJEB5065	SAMEA2273421	Recent independent emergence of multiple multidrug resistant Serratia marcescens clones within the United Kingdom and Ireland	-	-	-	-	-	-	-	-	-	-	-	-	-	-	-
patric672	550.1119	C6	HIGH	Enterobacter hormaechei subsp. xiangfangensis	PRJNA271899	SAMN04521926	-	-	-	-	-	-	-	-	-	-	-	-	-	-	-	-
patric675	550.784	C8	HIGH	Enterobacter hormaechei subsp. steigerwaltii	PRJEB5065	SAMEA2273428	Recent independent emergence of multiple multidrug resistant Serratia marcescens clones within the United Kingdom and Ireland	-	-	-	-	-	-	-	-	-	-	-	-	-	-	-
patric676	550.790	C8	HIGH	Enterobacter hormaechei subsp. steigerwaltii	PRJEB5065	SAMEA2273435	Recent independent emergence of multiple multidrug resistant Serratia marcescens clones within the United Kingdom and Ireland	-	-	-	-	-	-	-	-	-	-	-	-	-	-	-
patric677	550.948	C8	HIGH	Enterobacter hormaechei subsp. steigerwaltii	PRJEB5065	SAMEA2273262	Recent independent emergence of multiple multidrug resistant Serratia marcescens clones within the United Kingdom and Ireland	-	-	-	-	-	-	-	-	-	-	-	-	-	-	-
patric679	550.960	C3	HIGH	Enterobacter hormaechei subsp. hoffmannii	PRJEB5065	SAMEA2273273	Recent independent emergence of multiple multidrug resistant Serratia marcescens clones within the United Kingdom and Ireland	-	-	-	-	-	-	-	-	-	-	-	-	-	-	-
patric68	158836.7	C3	HIGH	Enterobacter hormaechei subsp. hoffmannii	PRJNA259658	SAMN04252886	Comprehensive Genome Analysis of Carbapenemase-Producing Enterobacter spp New Insights into Phylogeny Population Structure and Resistance Mechanisms	-	-	-	-	-	-	-	-	-	-	-	-	-	-	-
patric680	1333851.3	C3	HIGH	Enterobacter hormaechei subsp. hoffmannii	PRJNA202894	SAMN02713683	Single-molecule sequencing to track plasmid diversity of hospital-associated carbapenemase-producing Enterobacteriaceae	-	-	-	-	-	-	-	-	-	-	-	-	-	-	-
patric681	336306.18	C3	HIGH	Enterobacter hormaechei subsp. hoffmannii	PRJNA287968	SAMN04011424	Genomic and phenotypic characterisation of fluoroquinolone resistance mechanisms in Enterobacteriaceae in Durban South Africa	-	-	-	-	-	-	-	-	-	-	-	-	-	-	-
patric682	550.545	C8	HIGH	Enterobacter hormaechei subsp. steigerwaltii	PRJNA259658	SAMN04430993	Comprehensive Genome Analysis of Carbapenemase-Producing Enterobacter spp New Insights into Phylogeny Population Structure and Resistance Mechanisms	-	-	-	-	-	-	-	-	-	-	-	-	-	-	-
patric683	158836.66	C3	HIGH	Enterobacter hormaechei subsp. hoffmannii	PRJDB6127	SAMD00089489	Molecular Characterization of IMP 1 Producing Enterobacter cloacae Complex Isolates in Tokyo	-	-	-	-	-	-	-	-	-	-	-	-	-	-	-
patric684	158836.72	C3	HIGH	Enterobacter hormaechei subsp. hoffmannii	PRJDB6127	SAMD00089457	Molecular Characterization of IMP 1 Producing Enterobacter cloacae Complex Isolates in Tokyo	-	-	-	-	-	-	-	-	-	-	-	-	-	-	-
patric685	550.551	C6	HIGH	Enterobacter hormaechei subsp. xiangfangensis	PRJNA259658	SAMN04431016	Comprehensive Genome Analysis of Carbapenemase-Producing Enterobacter spp New Insights into Phylogeny Population Structure and Resistance Mechanisms	-	-	-	-	-	-	-	-	-	-	-	-	-	-	-
patric686	1619246.3	C2	HIGH	Enterobacter kobei	PRJNA259658	SAMN03283656	Comprehensive Genome Analysis of Carbapenemase-Producing Enterobacter spp New Insights into Phylogeny Population Structure and Resistance Mechanisms	ECL_01758	99.94	78.28	ECL_01759	91.36	76.61	ECL_01760	82.69	68.52	ECL_01761	100.0	77.02	ECL_01762	98.69	74.15
patric687	2071710.3	C10	HIGH	Enterobacter sichuanensis	PRJNA415108	SAMN08357870	Characterization of a strain representing a new Enterobacter species Enterobacter chengduensis sp nov	-	-	-	-	-	-	-	-	-	-	-	-	-	-	-
patric688	1296536.41	C6	HIGH	Enterobacter hormaechei subsp. xiangfangensis	PRJNA472443	SAMN09435812	-	-	-	-	-	-	-	-	-	-	-	-	-	-	-	-
patric689	69219.5	C12	HIGH	Enterobacter cloacae subsp. dissolvens	PRJNA259658	SAMN04572598	Comprehensive Genome Analysis of Carbapenemase-Producing Enterobacter spp New Insights into Phylogeny Population Structure and Resistance Mechanisms	ECL_01758	100.0	90.63	ECL_01759	99.34	94.98	ECL_01760	100.0	98.45	ECL_01761	100.0	90.07	ECL_01762	99.44	86.44
patric69	550.922	C6	HIGH	Enterobacter hormaechei subsp. oharae	PRJEB5065	SAMEA2273481	Recent independent emergence of multiple multidrug resistant Serratia marcescens clones within the United Kingdom and Ireland	-	-	-	-	-	-	-	-	-	-	-	-	-	-	-
patric690	158836.99	C6	HIGH	Enterobacter hormaechei subsp. oharae	PRJNA348753	SAMN06453915	Recovery of nearly 8000 metagenome assembled genomes substantially expands the tree of life	-	-	-	-	-	-	-	-	-	-	-	-	-	-	-
patric691	1296536.43	C6	HIGH	Enterobacter hormaechei subsp. xiangfangensis	PRJNA472443	SAMN09435816	-	-	-	-	-	-	-	-	-	-	-	-	-	-	-	-
patric692	158836.58	C3	HIGH	Enterobacter hormaechei subsp. hoffmannii	PRJDB6127	SAMD00089474	Molecular Characterization of IMP 1 Producing Enterobacter cloacae Complex Isolates in Tokyo	-	-	-	-	-	-	-	-	-	-	-	-	-	-	-
patric693	1439329.3	C8	HIGH	Enterobacter hormaechei subsp. steigerwaltii	PRJNA234252	SAMN02581385	-	-	-	-	-	-	-	-	-	-	-	-	-	-	-	-
patric694	158836.64	C3	HIGH	Enterobacter hormaechei subsp. hoffmannii	PRJDB6127	SAMD00089485	Molecular Characterization of IMP 1 Producing Enterobacter cloacae Complex Isolates in Tokyo	-	-	-	-	-	-	-	-	-	-	-	-	-	-	-
patric695	550.547	C11	HIGH	Enterobacter cloacae	PRJNA259658	SAMN04431005	Comprehensive Genome Analysis of Carbapenemase-Producing Enterobacter spp New Insights into Phylogeny Population Structure and Resistance Mechanisms	ECL_01758	100.0	98.42	ECL_01759	100.0	99.22	ECL_01760	100.0	100.0	ECL_01761	100.0	98.16	ECL_01762	100.0	99.34
patric696	550.553	C6	HIGH	Enterobacter hormaechei subsp. xiangfangensis	PRJNA259658	SAMN04431017	Comprehensive Genome Analysis of Carbapenemase-Producing Enterobacter spp New Insights into Phylogeny Population Structure and Resistance Mechanisms	-	-	-	-	-	-	-	-	-	-	-	-	-	-	-
patric698	550.962	C6	HIGH	Enterobacter hormaechei subsp. oharae	PRJEB5065	SAMEA2273278	Recent independent emergence of multiple multidrug resistant Serratia marcescens clones within the United Kingdom and Ireland	-	-	-	-	-	-	-	-	-	-	-	-	-	-	-
patric699	550.786	C6	HIGH	Enterobacter hormaechei subsp. xiangfangensis	PRJEB5065	SAMEA2273427	Recent independent emergence of multiple multidrug resistant Serratia marcescens clones within the United Kingdom and Ireland	-	-	-	-	-	-	-	-	-	-	-	-	-	-	-
patric7	550.260	C6	HIGH	Enterobacter hormaechei subsp. xiangfangensis	PRJNA272863	SAMN03333145	Clonal dissemination of Enterobacter cloacae Harboring blaKPC 3 in the Upper Midwestern United States	-	-	-	-	-	-	-	-	-	-	-	-	-	-	-
patric70	550.936	C3	HIGH	Enterobacter hormaechei subsp. hoffmannii	PRJEB5065	SAMEA2273250	Recent independent emergence of multiple multidrug resistant Serratia marcescens clones within the United Kingdom and Ireland	-	-	-	-	-	-	-	-	-	-	-	-	-	-	-
patric701	550.792	C8	HIGH	Enterobacter hormaechei subsp. steigerwaltii	PRJEB5065	SAMEA2273436	Recent independent emergence of multiple multidrug resistant Serratia marcescens clones within the United Kingdom and Ireland	-	-	-	-	-	-	-	-	-	-	-	-	-	-	-
patric702	1400148.3	C2	HIGH	Enterobacter kobei	PRJNA219279	SAMN02356609	-	ECL_01758	99.94	78.25	ECL_01759	91.36	76.61	ECL_01760	82.69	68.52	ECL_01761	100.0	77.02	ECL_01762	98.69	74.15
patric703	550.779	C6	HIGH	Enterobacter hormaechei subsp. xiangfangensis	PRJEB5065	SAMEA2273422	Recent independent emergence of multiple multidrug resistant Serratia marcescens clones within the United Kingdom and Ireland	-	-	-	-	-	-	-	-	-	-	-	-	-	-	-
patric704	550.1655	C6	HIGH	Enterobacter hormaechei subsp. xiangfangensis	PRJNA482007	SAMN09694008	-	-	-	-	-	-	-	-	-	-	-	-	-	-	-	-
patric706	550.745	C6	HIGH	Enterobacter hormaechei subsp. oharae	PRJEB5065	SAMEA2273118	Recent independent emergence of multiple multidrug resistant Serratia marcescens clones within the United Kingdom and Ireland	-	-	-	-	-	-	-	-	-	-	-	-	-	-	-
patric708	550.816	C6	HIGH	Enterobacter hormaechei subsp. oharae	PRJEB5065	SAMEA2273459	Recent independent emergence of multiple multidrug resistant Serratia marcescens clones within the United Kingdom and Ireland	-	-	-	-	-	-	-	-	-	-	-	-	-	-	-
patric709	550.802	C8	HIGH	Enterobacter hormaechei subsp. steigerwaltii	PRJEB5065	SAMEA2273446	Recent independent emergence of multiple multidrug resistant Serratia marcescens clones within the United Kingdom and Ireland	-	-	-	-	-	-	-	-	-	-	-	-	-	-	-
patric71	550.261	C8	HIGH	Enterobacter hormaechei subsp. steigerwaltii	PRJNA272863	SAMN03333157	Clonal dissemination of Enterobacter cloacae Harboring blaKPC 3 in the Upper Midwestern United States	-	-	-	-	-	-	-	-	-	-	-	-	-	-	-
patric710	2080667.3	C2	HIGH	Enterobacter kobei	PRJNA430813	SAMN06040375	Genomic Analysis of Hospital Plumbing Reveals Diverse Reservoir of Bacterial Plasmids Conferring Carbapenem Resistance	ECL_01758	99.94	78.31	ECL_01759	91.36	76.61	ECL_01760	82.69	68.52	ECL_01761	100.0	77.02	ECL_01762	98.69	74.15
patric711	550.143	C6	HIGH	Enterobacter hormaechei subsp. xiangfangensis	PRJNA259658	SAMN03012819	Comprehensive Genome Analysis of Carbapenemase-Producing Enterobacter spp New Insights into Phylogeny Population Structure and Resistance Mechanisms	-	-	-	-	-	-	-	-	-	-	-	-	-	-	-
patric712	1329817.3	C3	HIGH	Enterobacter hormaechei subsp. hoffmannii	PRJNA201923	SAMN02138548	-	-	-	-	-	-	-	-	-	-	-	-	-	-	-	-
patric713	1329852.3	C3	HIGH	Enterobacter hormaechei subsp. hoffmannii	PRJNA201986	SAMN02138608	-	-	-	-	-	-	-	-	-	-	-	-	-	-	-	-
patric714	208224.39	C2	HIGH	Enterobacter kobei	PRJNA472443	SAMN09435831	-	ECL_01758	99.94	78.15	ECL_01759	91.36	76.61	ECL_01760	82.69	68.52	ECL_01761	100.0	77.3	ECL_01762	98.69	74.43
patric715	158836.186	C8	HIGH	Enterobacter hormaechei subsp. steigerwaltii	PRJNA436373	SAMN08623828	-	-	-	-	-	-	-	-	-	-	-	-	-	-	-	-
patric716	158836.192	C8	HIGH	Enterobacter hormaechei subsp. steigerwaltii	PRJNA302185	SAMN04448499	-	-	-	-	-	-	-	-	-	-	-	-	-	-	-	-
patric717	301102.4	C6	HIGH	Enterobacter hormaechei subsp. xiangfangensis	PRJNA259658	SAMN04252956	Comprehensive Genome Analysis of Carbapenemase-Producing Enterobacter spp New Insights into Phylogeny Population Structure and Resistance Mechanisms	-	-	-	-	-	-	-	-	-	-	-	-	-	-	-
patric718	550.396	C8	HIGH	Enterobacter hormaechei subsp. steigerwaltii	PRJNA259658	SAMN03732714	Comprehensive Genome Analysis of Carbapenemase-Producing Enterobacter spp New Insights into Phylogeny Population Structure and Resistance Mechanisms	-	-	-	-	-	-	-	-	-	-	-	-	-	-	-
patric719	299766.37	C8	HIGH	Enterobacter hormaechei subsp. steigerwaltii	PRJNA259658	SAMN04572704	Comprehensive Genome Analysis of Carbapenemase-Producing Enterobacter spp New Insights into Phylogeny Population Structure and Resistance Mechanisms	-	-	-	-	-	-	-	-	-	-	-	-	-	-	-
patric720	550.1523	C8	HIGH	Enterobacter hormaechei subsp. steigerwaltii	PRJNA430919	SAMN08380934	-	-	-	-	-	-	-	-	-	-	-	-	-	-	-	-
patric721	299766.23	C8	HIGH	Enterobacter hormaechei subsp. steigerwaltii	PRJNA259658	SAMN04252957	Comprehensive Genome Analysis of Carbapenemase-Producing Enterobacter spp New Insights into Phylogeny Population Structure and Resistance Mechanisms	-	-	-	-	-	-	-	-	-	-	-	-	-	-	-
patric722	550.355	C8	HIGH	Enterobacter hormaechei subsp. steigerwaltii	PRJNA271006	SAMN03277203	-	-	-	-	-	-	-	-	-	-	-	-	-	-	-	-
patric723	550.433	C6	HIGH	Enterobacter hormaechei subsp. oharae	PRJNA267549	SAMN03197164	A Year of Infection in the Intensive Care Unit Prospective Whole Genome Sequencing of Bacterial Clinical Isolates Reveals Cryptic Transmissions and Novel Microbiota	-	-	-	-	-	-	-	-	-	-	-	-	-	-	-
patric725	550.341	C6	HIGH	Enterobacter hormaechei subsp. xiangfangensis	PRJNA272863	SAMN03333176	Clonal dissemination of Enterobacter cloacae Harboring blaKPC 3 in the Upper Midwestern United States	-	-	-	-	-	-	-	-	-	-	-	-	-	-	-
patric726	550.426	C8	HIGH	Enterobacter hormaechei subsp. steigerwaltii	PRJNA267549	SAMN03197162	A Year of Infection in the Intensive Care Unit Prospective Whole Genome Sequencing of Bacterial Clinical Isolates Reveals Cryptic Transmissions and Novel Microbiota	-	-	-	-	-	-	-	-	-	-	-	-	-	-	-
patric727	550.340	C6	HIGH	Enterobacter hormaechei subsp. xiangfangensis	PRJNA272863	SAMN03333175	Clonal dissemination of Enterobacter cloacae Harboring blaKPC 3 in the Upper Midwestern United States	-	-	-	-	-	-	-	-	-	-	-	-	-	-	-
patric728	1400151.3	C6	HIGH	Enterobacter hormaechei subsp. xiangfangensis	PRJNA219286	SAMN02356616	-	-	-	-	-	-	-	-	-	-	-	-	-	-	-	-
patric73	550.513	C6	HIGH	Enterobacter hormaechei subsp. xiangfangensis	PRJNA259658	SAMN04407773	Comprehensive Genome Analysis of Carbapenemase-Producing Enterobacter spp New Insights into Phylogeny Population Structure and Resistance Mechanisms	-	-	-	-	-	-	-	-	-	-	-	-	-	-	-
patric730	550.354	C8	HIGH	Enterobacter hormaechei subsp. steigerwaltii	PRJNA271006	SAMN03277201	-	-	-	-	-	-	-	-	-	-	-	-	-	-	-	-
patric731	550.1536	C6	HIGH	Enterobacter hormaechei subsp. xiangfangensis	PRJNA421733	SAMN08160791	-	-	-	-	-	-	-	-	-	-	-	-	-	-	-	-
patric733	299766.22	C8	HIGH	Enterobacter hormaechei subsp. steigerwaltii	PRJNA259658	SAMN04252958	Comprehensive Genome Analysis of Carbapenemase-Producing Enterobacter spp New Insights into Phylogeny Population Structure and Resistance Mechanisms	-	-	-	-	-	-	-	-	-	-	-	-	-	-	-
patric734	550.368	C4	HIGH	Enterobacter roggenkampii	PRJNA272863	SAMN03333158	Clonal dissemination of Enterobacter cloacae Harboring blaKPC 3 in the Upper Midwestern United States	ECL_01758	99.26	78.04	-	-	-	ECL_01760	86.3	67.37	ECL_01761	100.0	77.73	ECL_01762	98.69	75.09
patric735	299766.36	C8	HIGH	Enterobacter hormaechei subsp. steigerwaltii	PRJNA259658	SAMN04572690	Comprehensive Genome Analysis of Carbapenemase-Producing Enterobacter spp New Insights into Phylogeny Population Structure and Resistance Mechanisms	-	-	-	-	-	-	-	-	-	-	-	-	-	-	-
patric736	550.1522	C11	HIGH	Enterobacter cloacae	PRJNA398227	SAMN07571695	-	-	-	-	-	-	-	-	-	-	-	-	-	-	-	-
patric737	550.397	C8	HIGH	Enterobacter hormaechei subsp. steigerwaltii	PRJNA259658	SAMN03732715	Comprehensive Genome Analysis of Carbapenemase-Producing Enterobacter spp New Insights into Phylogeny Population Structure and Resistance Mechanisms	-	-	-	-	-	-	-	-	-	-	-	-	-	-	-
patric738	301102.5	C6	HIGH	Enterobacter hormaechei subsp. xiangfangensis	PRJNA259658	SAMN04252960	Comprehensive Genome Analysis of Carbapenemase-Producing Enterobacter spp New Insights into Phylogeny Population Structure and Resistance Mechanisms	-	-	-	-	-	-	-	-	-	-	-	-	-	-	-
patric74	550.275	C1	HIGH	Enterobacter asburiae	PRJNA272863	SAMN03333156	Clonal dissemination of Enterobacter cloacae Harboring blaKPC 3 in the Upper Midwestern United States	ECL_01758	99.22	79.12	ECL_01759	92.69	77.06	ECL_01760	82.43	68.0	ECL_01761	99.86	79.32	ECL_01762	98.69	75.47
patric740	158836.187	C8	HIGH	Enterobacter hormaechei subsp. steigerwaltii	PRJNA436373	SAMN08623807	-	-	-	-	-	-	-	-	-	-	-	-	-	-	-	-
patric741	1812935.3	C4	HIGH	Enterobacter roggenkampii	PRJNA259658	SAMN04578343	Comprehensive Genome Analysis of Carbapenemase-Producing Enterobacter spp New Insights into Phylogeny Population Structure and Resistance Mechanisms	ECL_01758	99.22	78.34	-	-	-	ECL_01760	86.3	67.96	ECL_01761	100.0	78.16	ECL_01762	98.69	75.19
patric742	550.142	C6	HIGH	Enterobacter hormaechei subsp. xiangfangensis	PRJNA259658	SAMN03012821	Comprehensive Genome Analysis of Carbapenemase-Producing Enterobacter spp New Insights into Phylogeny Population Structure and Resistance Mechanisms	-	-	-	-	-	-	-	-	-	-	-	-	-	-	-
patric743	208224.38	C2	HIGH	Enterobacter kobei	PRJNA472443	SAMN09435829	-	ECL_01758	99.94	78.18	ECL_01759	91.36	76.61	ECL_01760	82.69	68.52	ECL_01761	100.0	77.3	ECL_01762	98.69	74.43
patric744	1686387.3	C6	HIGH	Enterobacter hormaechei subsp. xiangfangensis	PRJNA271899	SAMN03280179	-	-	-	-	-	-	-	-	-	-	-	-	-	-	-	-
patric745	550.803	C3	HIGH	Enterobacter hormaechei subsp. hoffmannii	PRJEB5065	SAMEA2273447	Recent independent emergence of multiple multidrug resistant Serratia marcescens clones within the United Kingdom and Ireland	-	-	-	-	-	-	-	-	-	-	-	-	-	-	-
patric746	1439330.3	C4	HIGH	Enterobacter roggenkampii	PRJNA234253	SAMN02581386	-	ECL_01758	99.22	78.21	-	-	-	ECL_01760	86.3	67.96	ECL_01761	100.0	78.16	ECL_01762	98.69	75.28
patric747	550.817	C3	HIGH	Enterobacter hormaechei subsp. hoffmannii	PRJEB5065	SAMEA2273457	Recent independent emergence of multiple multidrug resistant Serratia marcescens clones within the United Kingdom and Ireland	-	-	-	-	-	-	-	-	-	-	-	-	-	-	-
patric748	550.988	C11	HIGH	Enterobacter cloacae	PRJNA338268	SAMN05526242	-	ECL_01758	99.87	98.26	ECL_01759	100.0	98.56	ECL_01760	100.0	99.48	ECL_01761	100.0	98.87	ECL_01762	100.0	99.53
patric75	1329842.3	C5	HIGH	Enterobacter ludwigii	PRJNA202041	SAMN02138660	-	-	-	-	-	-	-	-	-	-	-	-	-	-	-	-
patric750	550.744	C8	HIGH	Enterobacter hormaechei subsp. steigerwaltii	PRJEB5065	SAMEA2273399	Recent independent emergence of multiple multidrug resistant Serratia marcescens clones within the United Kingdom and Ireland	-	-	-	-	-	-	-	-	-	-	-	-	-	-	-
patric751	550.1654	C4	HIGH	Enterobacter roggenkampii	PRJNA482007	SAMN09694005	-	ECL_01758	99.22	78.6	-	-	-	ECL_01760	86.3	68.56	ECL_01761	100.0	77.73	ECL_01762	98.69	75.09
patric752	550.778	C8	HIGH	Enterobacter hormaechei subsp. steigerwaltii	PRJEB5065	SAMEA2273420	Recent independent emergence of multiple multidrug resistant Serratia marcescens clones within the United Kingdom and Ireland	-	-	-	-	-	-	-	-	-	-	-	-	-	-	-
patric753	550.793	C6	HIGH	Enterobacter hormaechei subsp. oharae	PRJEB5065	SAMEA2273438	Recent independent emergence of multiple multidrug resistant Serratia marcescens clones within the United Kingdom and Ireland	-	-	-	-	-	-	-	-	-	-	-	-	-	-	-
patric754	550.787	C8	HIGH	Enterobacter hormaechei subsp. steigerwaltii	PRJEB5065	SAMEA2273431	Recent independent emergence of multiple multidrug resistant Serratia marcescens clones within the United Kingdom and Ireland	-	-	-	-	-	-	-	-	-	-	-	-	-	-	-
patric755	336306.33	C2	HIGH	Enterobacter kobei	PRJNA385361	SAMN06887690	Evolution of class 1 integrons Mobilization and dispersal via food-borne bacteria	ECL_01758	99.94	78.15	ECL_01759	91.36	76.85	ECL_01760	82.69	68.83	ECL_01761	100.0	77.45	ECL_01762	98.69	74.43
patric756	550.977	C8	HIGH	Enterobacter hormaechei subsp. steigerwaltii	PRJNA311932	SAMN04497989	Architecture of Class 1 2 and 3 Integrons from Gram Negative Bacteria Recovered among Fruits and Vegetables	-	-	-	-	-	-	-	-	-	-	-	-	-	-	-
patric757	550.963	C6	HIGH	Enterobacter hormaechei subsp. oharae	PRJEB5065	SAMEA2273279	Recent independent emergence of multiple multidrug resistant Serratia marcescens clones within the United Kingdom and Ireland	-	-	-	-	-	-	-	-	-	-	-	-	-	-	-
patric758	550.552	C6	HIGH	Enterobacter hormaechei subsp. xiangfangensis	PRJNA259658	SAMN04431009	Comprehensive Genome Analysis of Carbapenemase-Producing Enterobacter spp New Insights into Phylogeny Population Structure and Resistance Mechanisms	-	-	-	-	-	-	-	-	-	-	-	-	-	-	-
patric759	158836.71	C3	HIGH	Enterobacter hormaechei subsp. hoffmannii	PRJDB6127	SAMD00089456	Molecular Characterization of IMP 1 Producing Enterobacter cloacae Complex Isolates in Tokyo	-	-	-	-	-	-	-	-	-	-	-	-	-	-	-
patric76	550.1417	C9	HIGH	Enterobacter bugandensis	PRJNA383602	SAMN06767795	Characterization of the population structure drug resistance mechanisms and plasmids of the community associated Enterobacter cloacae complex in China	ECL_01758	99.94	78.31	-	-	-	ECL_01760	83.72	67.68	ECL_01761	99.86	79.04	ECL_01762	98.41	75.17
patric760	158836.65	C3	HIGH	Enterobacter hormaechei subsp. hoffmannii	PRJDB6127	SAMD00089487	Molecular Characterization of IMP 1 Producing Enterobacter cloacae Complex Isolates in Tokyo	-	-	-	-	-	-	-	-	-	-	-	-	-	-	-
patric761	550.546	C8	HIGH	Enterobacter hormaechei subsp. steigerwaltii	PRJNA259658	SAMN04431003	Comprehensive Genome Analysis of Carbapenemase-Producing Enterobacter spp New Insights into Phylogeny Population Structure and Resistance Mechanisms	-	-	-	-	-	-	-	-	-	-	-	-	-	-	-
patric762	158836.59	C3	HIGH	Enterobacter hormaechei subsp. hoffmannii	PRJDB6127	SAMD00089477	Molecular Characterization of IMP 1 Producing Enterobacter cloacae Complex Isolates in Tokyo	-	-	-	-	-	-	-	-	-	-	-	-	-	-	-
patric763	1296536.42	C6	HIGH	Enterobacter hormaechei subsp. xiangfangensis	PRJNA472443	SAMN09435810	-	-	-	-	-	-	-	-	-	-	-	-	-	-	-	-
patric764	69219.6	C12	HIGH	Enterobacter cloacae subsp. dissolvens	PRJNA259658	SAMN04572694	Comprehensive Genome Analysis of Carbapenemase-Producing Enterobacter spp New Insights into Phylogeny Population Structure and Resistance Mechanisms	ECL_01758	100.0	90.5	ECL_01759	99.34	95.76	ECL_01760	100.0	98.45	ECL_01761	100.0	89.93	ECL_01762	99.44	86.63
patric765	1296536.46	C6	HIGH	Enterobacter hormaechei subsp. xiangfangensis	PRJNA417482	SAMN09071586	-	-	-	-	-	-	-	-	-	-	-	-	-	-	-	-
patric767	158836.61	C3	HIGH	Enterobacter hormaechei subsp. hoffmannii	PRJDB6127	SAMD00089479	Molecular Characterization of IMP 1 Producing Enterobacter cloacae Complex Isolates in Tokyo	-	-	-	-	-	-	-	-	-	-	-	-	-	-	-
patric768	1296536.9	C8	HIGH	Enterobacter hormaechei subsp. steigerwaltii	PRJNA278421	SAMN03401391	Genomic Resource of Rice Seed Associated Bacteria	-	-	-	-	-	-	-	-	-	-	-	-	-	-	-
patric769	158836.75	C3	HIGH	Enterobacter hormaechei subsp. hoffmannii	PRJDB6127	SAMD00089464	Molecular Characterization of IMP 1 Producing Enterobacter cloacae Complex Isolates in Tokyo	-	-	-	-	-	-	-	-	-	-	-	-	-	-	-
patric77	1296536.29	C6	HIGH	Enterobacter hormaechei subsp. xiangfangensis	PRJNA433394	SAMN08513485	-	-	-	-	-	-	-	-	-	-	-	-	-	-	-	-
patric770	550.556	C8	HIGH	Enterobacter hormaechei subsp. steigerwaltii	PRJNA259658	SAMN04431022	Comprehensive Genome Analysis of Carbapenemase-Producing Enterobacter spp New Insights into Phylogeny Population Structure and Resistance Mechanisms	-	-	-	-	-	-	-	-	-	-	-	-	-	-	-
patric771	158836.49	C3	HIGH	Enterobacter hormaechei subsp. hoffmannii	PRJDB6127	SAMD00089459	Molecular Characterization of IMP 1 Producing Enterobacter cloacae Complex Isolates in Tokyo	-	-	-	-	-	-	-	-	-	-	-	-	-	-	-
patric772	550.783	C3	HIGH	Enterobacter hormaechei subsp. hoffmannii	PRJEB5065	SAMEA2273430	Recent independent emergence of multiple multidrug resistant Serratia marcescens clones within the United Kingdom and Ireland	-	-	-	-	-	-	-	-	-	-	-	-	-	-	-
patric773	550.797	C8	HIGH	Enterobacter hormaechei subsp. steigerwaltii	PRJEB5065	SAMEA2273442	Recent independent emergence of multiple multidrug resistant Serratia marcescens clones within the United Kingdom and Ireland	-	-	-	-	-	-	-	-	-	-	-	-	-	-	-
patric775	1070842.3	C9	HIGH	Enterobacter bugandensis	PRJNA82637	SAMN02597271	-	ECL_01758	99.94	78.41	-	-	-	ECL_01760	83.72	67.07	ECL_01761	99.86	79.18	ECL_01762	98.41	75.17
patric776	550.740	C8	HIGH	Enterobacter hormaechei subsp. steigerwaltii	PRJEB5065	SAMEA2273393	Recent independent emergence of multiple multidrug resistant Serratia marcescens clones within the United Kingdom and Ireland	-	-	-	-	-	-	-	-	-	-	-	-	-	-	-
patric777	1400155.3	C3	HIGH	Enterobacter hormaechei subsp. hoffmannii	PRJNA219302	SAMN02356630	-	-	-	-	-	-	-	-	-	-	-	-	-	-	-	-
patric778	1329837.3	C3	HIGH	Enterobacter hormaechei subsp. hoffmannii	PRJNA201976	SAMN02138601	-	-	-	-	-	-	-	-	-	-	-	-	-	-	-	-
patric779	550.768	C8	HIGH	Enterobacter hormaechei subsp. steigerwaltii	PRJEB5065	SAMEA2273407	Recent independent emergence of multiple multidrug resistant Serratia marcescens clones within the United Kingdom and Ireland	-	-	-	-	-	-	-	-	-	-	-	-	-	-	-
patric780	550.1122	C8	HIGH	Enterobacter hormaechei subsp. steigerwaltii	PRJNA271899	SAMN04521933	-	-	-	-	-	-	-	-	-	-	-	-	-	-	-	-
patric781	1659704.3	C2	HIGH	Enterobacter kobei	PRJNA259658	SAMN03732691	Comprehensive Genome Analysis of Carbapenemase-Producing Enterobacter spp New Insights into Phylogeny Population Structure and Resistance Mechanisms	ECL_01758	99.94	78.38	ECL_01759	91.36	76.73	ECL_01760	82.69	68.52	ECL_01761	100.0	76.88	ECL_01762	98.69	74.34
patric782	550.813	C6	HIGH	Enterobacter hormaechei subsp. xiangfangensis	PRJEB5065	SAMEA2273458	Recent independent emergence of multiple multidrug resistant Serratia marcescens clones within the United Kingdom and Ireland	-	-	-	-	-	-	-	-	-	-	-	-	-	-	-
patric783	550.807	C3	HIGH	Enterobacter hormaechei subsp. hoffmannii	PRJEB5065	SAMEA2273451	Recent independent emergence of multiple multidrug resistant Serratia marcescens clones within the United Kingdom and Ireland	-	-	-	-	-	-	-	-	-	-	-	-	-	-	-
patric784	550.1095	C4	HIGH	Enterobacter chengduensis	PRJNA355403	SAMN06249239	Characterization of a strain representing a new Enterobacter species Enterobacter chengduensis sp nov	ECL_01758	99.35	78.53	-	-	-	ECL_01760	96.38	68.27	ECL_01761	100.0	79.01	ECL_01762	98.41	76.58
patric785	550.152	C3	HIGH	Enterobacter hormaechei subsp. hoffmannii	PRJNA251385	SAMN02821151	Single molecule sequencing to track plasmid diversity of hospital associated carbapenemase-producing Enterobacteriaceae	-	-	-	-	-	-	-	-	-	-	-	-	-	-	-
patric786	550.146	C11	HIGH	Enterobacter cloacae	PRJNA270000	SAMN03261528	-	ECL_01758	100.0	98.71	ECL_01759	100.0	98.56	ECL_01760	100.0	99.48	ECL_01761	100.0	98.3	ECL_01762	100.0	99.25
patric787	1827481.3	C2	HIGH	Enterobacter kobei	PRJNA317796	SAMN04624399	-	ECL_01758	99.94	78.41	ECL_01759	91.36	76.73	ECL_01760	82.69	68.52	ECL_01761	100.0	76.6	ECL_01762	98.69	74.15
patric788	550.393	C5	HIGH	Enterobacter ludwigii	PRJNA259658	SAMN03732706	Comprehensive Genome Analysis of Carbapenemase-Producing Enterobacter spp New Insights into Phylogeny Population Structure and Resistance Mechanisms	-	-	-	-	-	-	-	-	-	-	-	-	-	-	-
patric79	1812934.8	C3	HIGH	Enterobacter hormaechei subsp. hoffmannii	PRJNA382335	SAMN06703827	-	-	-	-	-	-	-	-	-	-	-	-	-	-	-	-
patric790	158836.197	C3	HIGH	Enterobacter hormaechei subsp. hoffmannii	PRJDB7154	SAMD00131357	-	-	-	-	-	-	-	-	-	-	-	-	-	-	-	-
patric791	550.1297	C2	HIGH	Enterobacter kobei	PRJNA348753	SAMN06451350	Recovery of nearly 8000 metagenome assembled genomes substantially expands the tree of life	ECL_01758	99.94	78.44	ECL_01759	91.36	76.73	ECL_01760	82.69	68.52	ECL_01761	100.0	76.6	ECL_01762	98.69	74.15
patric792	550.436	C9	HIGH	Enterobacter bugandensis	PRJNA267549	SAMN03197343	A Year of Infection in the Intensive Care Unit Prospective Whole Genome Sequencing of Bacterial Clinical Isolates Reveals Cryptic Transmissions and Novel Microbiota	ECL_01758	99.84	78.3	-	-	-	ECL_01760	83.72	67.68	ECL_01761	99.86	79.32	ECL_01762	98.41	75.26
patric793	550.350	C1	HIGH	Enterobacter asburiae	PRJNA271006	SAMN03277192	-	ECL_01758	99.22	78.86	ECL_01759	92.69	77.06	ECL_01760	82.43	68.0	-	-	-	-	-	-
patric794	550.344	C6	HIGH	Enterobacter hormaechei subsp. xiangfangensis	PRJNA272863	SAMN03333179	Clonal dissemination of Enterobacter cloacae Harboring blaKPC 3 in the Upper Midwestern United States	-	-	-	-	-	-	-	-	-	-	-	-	-	-	-
patric796	299766.32	C8	HIGH	Enterobacter hormaechei subsp. steigerwaltii	PRJNA259658	SAMN04572701	Comprehensive Genome Analysis of Carbapenemase-Producing Enterobacter spp New Insights into Phylogeny Population Structure and Resistance Mechanisms	-	-	-	-	-	-	-	-	-	-	-	-	-	-	-
patric797	299766.26	C8	HIGH	Enterobacter hormaechei subsp. steigerwaltii	PRJNA259658	SAMN04572597	Comprehensive Genome Analysis of Carbapenemase-Producing Enterobacter spp New Insights into Phylogeny Population Structure and Resistance Mechanisms	-	-	-	-	-	-	-	-	-	-	-	-	-	-	-
patric798	158836.154	C7	HIGH	Enterobacter hormaechei ATCC 49162	PRJNA416908	SAMN07974465	-	-	-	-	-	-	-	-	-	-	-	-	-	-	-	-
patric799	550.1532	C11	HIGH	Enterobacter cloacae	PRJNA438973	SAMN08737031	-	ECL_01758	100.0	98.8	ECL_01759	100.0	98.67	ECL_01760	100.0	99.74	ECL_01761	100.0	98.58	ECL_01762	100.0	98.6
patric8	550.506	C11	HIGH	Enterobacter cloacae	PRJNA259658	SAMN04252936	Comprehensive Genome Analysis of Carbapenemase-Producing Enterobacter spp New Insights into Phylogeny Population Structure and Resistance Mechanisms	-	-	-	-	-	-	-	-	-	-	-	-	-	-	-
patric800	158836.155	C3	HIGH	Enterobacter hormaechei subsp. hoffmannii	PRJDB6127	SAMD00089491	Molecular Characterization of IMP 1 Producing Enterobacter cloacae Complex Isolates in Tokyo	-	-	-	-	-	-	-	-	-	-	-	-	-	-	-
patric801	299766.27	C8	HIGH	Enterobacter hormaechei subsp. steigerwaltii	PRJNA259658	SAMN04572696	Comprehensive Genome Analysis of Carbapenemase-Producing Enterobacter spp New Insights into Phylogeny Population Structure and Resistance Mechanisms	-	-	-	-	-	-	-	-	-	-	-	-	-	-	-
patric802	550.1533	C3	HIGH	Enterobacter hormaechei subsp. hoffmannii	PRJNA438977	SAMN08737110	-	-	-	-	-	-	-	-	-	-	-	-	-	-	-	-
patric805	299766.33	C8	HIGH	Enterobacter hormaechei subsp. steigerwaltii	PRJNA259658	SAMN04572686	Comprehensive Genome Analysis of Carbapenemase-Producing Enterobacter spp New Insights into Phylogeny Population Structure and Resistance Mechanisms	-	-	-	-	-	-	-	-	-	-	-	-	-	-	-
patric806	550.345	C6	HIGH	Enterobacter hormaechei subsp. xiangfangensis	PRJNA272863	SAMN03333180	Clonal dissemination of Enterobacter cloacae Harboring blaKPC 3 in the Upper Midwestern United States	-	-	-	-	-	-	-	-	-	-	-	-	-	-	-
patric807	550.423	C4	HIGH	Enterobacter roggenkampii	PRJNA267549	SAMN03196963	A Year of Infection in the Intensive Care Unit Prospective Whole Genome Sequencing of Bacterial Clinical Isolates Reveals Cryptic Transmissions and Novel Microbiota	ECL_01758	99.26	78.08	-	-	-	ECL_01760	86.3	67.96	ECL_01761	100.0	77.87	ECL_01762	98.69	75.0
patric808	550.437	C9	HIGH	Enterobacter bugandensis	PRJNA267549	SAMN03197362	A Year of Infection in the Intensive Care Unit Prospective Whole Genome Sequencing of Bacterial Clinical Isolates Reveals Cryptic Transmissions and Novel Microbiota	ECL_01758	99.94	78.5	-	-	-	ECL_01760	83.72	67.68	ECL_01761	99.86	79.18	ECL_01762	98.41	75.07
patric810	1659720.3	C2	HIGH	Enterobacter kobei	PRJNA259658	SAMN03732733	Comprehensive Genome Analysis of Carbapenemase-Producing Enterobacter spp New Insights into Phylogeny Population Structure and Resistance Mechanisms	ECL_01758	99.94	78.28	ECL_01759	91.03	76.81	ECL_01760	82.69	68.52	ECL_01761	100.0	77.02	ECL_01762	98.69	74.43
patric811	158836.196	C3	HIGH	Enterobacter hormaechei subsp. hoffmannii	PRJDB7154	SAMD00131356	-	-	-	-	-	-	-	-	-	-	-	-	-	-	-	-
patric812	1812935.6	C4	HIGH	Enterobacter roggenkampii	PRJNA259658	SAMN04578345	Comprehensive Genome Analysis of Carbapenemase-Producing Enterobacter spp New Insights into Phylogeny Population Structure and Resistance Mechanisms	ECL_01758	99.22	78.21	-	-	-	ECL_01760	86.05	67.96	ECL_01761	100.0	78.16	ECL_01762	98.69	75.19
patric813	550.392	C8	HIGH	Enterobacter hormaechei subsp. steigerwaltii	PRJNA259658	SAMN03732704	Comprehensive Genome Analysis of Carbapenemase-Producing Enterobacter spp New Insights into Phylogeny Population Structure and Resistance Mechanisms	-	-	-	-	-	-	-	-	-	-	-	-	-	-	-
patric814	550.147	C6	HIGH	Enterobacter hormaechei subsp. xiangfangensis	PRJNA259658	SAMN03012816	Comprehensive Genome Analysis of Carbapenemase-Producing Enterobacter spp New Insights into Phylogeny Population Structure and Resistance Mechanisms	-	-	-	-	-	-	-	-	-	-	-	-	-	-	-
patric815	550.153	C8	HIGH	Enterobacter hormaechei subsp. steigerwaltii	PRJNA259658	SAMN03067414	Comprehensive Genome Analysis of Carbapenemase-Producing Enterobacter spp New Insights into Phylogeny Population Structure and Resistance Mechanisms	-	-	-	-	-	-	-	-	-	-	-	-	-	-	-
patric816	550.806	C3	HIGH	Enterobacter hormaechei subsp. hoffmannii	PRJEB5065	SAMEA2273450	Recent independent emergence of multiple multidrug resistant Serratia marcescens clones within the United Kingdom and Ireland	-	-	-	-	-	-	-	-	-	-	-	-	-	-	-
patric817	550.1094	C8	HIGH	Enterobacter hormaechei subsp. steigerwaltii	PRJNA355403	SAMN06240355	Characterization of a strain representing a new Enterobacter species Enterobacter chengduensis sp nov	-	-	-	-	-	-	-	-	-	-	-	-	-	-	-
patric819	550.812	C6	HIGH	Enterobacter hormaechei subsp. oharae	PRJEB5065	SAMEA2273473	Recent independent emergence of multiple multidrug resistant Serratia marcescens clones within the United Kingdom and Ireland	-	-	-	-	-	-	-	-	-	-	-	-	-	-	-
patric82	550.539	C8	HIGH	Enterobacter hormaechei subsp. steigerwaltii	PRJNA259658	SAMN04431021	Comprehensive Genome Analysis of Carbapenemase-Producing Enterobacter spp New Insights into Phylogeny Population Structure and Resistance Mechanisms	-	-	-	-	-	-	-	-	-	-	-	-	-	-	-
patric822	550.1645	C3	HIGH	Enterobacter hormaechei subsp. hoffmannii	PRJNA433857	SAMN08519296	Phenotypic characterization and whole genome analysis of extended-spectrum beta-lactamase-producing bacteria isolated from dogs in Germany	-	-	-	-	-	-	-	-	-	-	-	-	-	-	-
patric823	550.769	C6	HIGH	Enterobacter hormaechei subsp. oharae	PRJEB5065	SAMEA2273514	Recent independent emergence of multiple multidrug resistant Serratia marcescens clones within the United Kingdom and Ireland	-	-	-	-	-	-	-	-	-	-	-	-	-	-	-
patric824	550.1123	C11	HIGH	Enterobacter cloacae	PRJNA271899	SAMN04521852	-	ECL_01758	99.87	98.29	ECL_01759	100.0	98.56	ECL_01760	100.0	99.48	ECL_01761	100.0	98.87	ECL_01762	100.0	99.44
patric827	550.741	C8	HIGH	Enterobacter hormaechei subsp. steigerwaltii	PRJEB5065	SAMEA2273513	Recent independent emergence of multiple multidrug resistant Serratia marcescens clones within the United Kingdom and Ireland	-	-	-	-	-	-	-	-	-	-	-	-	-	-	-
patric828	550.796	C8	HIGH	Enterobacter hormaechei subsp. steigerwaltii	PRJEB5065	SAMEA2273441	Recent independent emergence of multiple multidrug resistant Serratia marcescens clones within the United Kingdom and Ireland	-	-	-	-	-	-	-	-	-	-	-	-	-	-	-
patric83	550.505	C11	HIGH	Enterobacter cloacae	PRJNA259658	SAMN04252922	Comprehensive Genome Analysis of Carbapenemase-Producing Enterobacter spp New Insights into Phylogeny Population Structure and Resistance Mechanisms	-	-	-	-	-	-	-	-	-	-	-	-	-	-	-
patric830	550.782	C6	HIGH	Enterobacter hormaechei subsp. xiangfangensis	PRJEB5065	SAMEA2273426	Recent independent emergence of multiple multidrug resistant Serratia marcescens clones within the United Kingdom and Ireland	-	-	-	-	-	-	-	-	-	-	-	-	-	-	-
patric831	158836.48	C3	HIGH	Enterobacter hormaechei subsp. hoffmannii	PRJDB6127	SAMD00089458	Molecular Characterization of IMP 1 Producing Enterobacter cloacae Complex Isolates in Tokyo	-	-	-	-	-	-	-	-	-	-	-	-	-	-	-
patric832	2080663.3	C8	HIGH	Enterobacter hormaechei subsp. steigerwaltii	PRJNA430813	SAMN04287063	Genomic ANalysis of Hospital Plumbing Reveals Diverse Reservoir of Bacterial Plasmids Conferring Carbapenem Resistance	-	-	-	-	-	-	-	-	-	-	-	-	-	-	-
patric833	158836.74	C3	HIGH	Enterobacter hormaechei subsp. hoffmannii	PRJDB6127	SAMD00089463	Molecular Characterization of IMP 1 Producing Enterobacter cloacae Complex Isolates in Tokyo	-	-	-	-	-	-	-	-	-	-	-	-	-	-	-
patric834	1296536.8	C8	HIGH	Enterobacter hormaechei subsp. steigerwaltii	PRJNA278424	SAMN03401395	Genomic Resource of Rice Seed Associated Bacteria	-	-	-	-	-	-	-	-	-	-	-	-	-	-	-
patric835	550.557	C8	HIGH	Enterobacter hormaechei subsp. steigerwaltii	PRJNA259658	SAMN04431015	Comprehensive Genome Analysis of Carbapenemase-Producing Enterobacter spp New Insights into Phylogeny Population Structure and Resistance Mechanisms	-	-	-	-	-	-	-	-	-	-	-	-	-	-	-
patric836	550.543	C6	HIGH	Enterobacter hormaechei subsp. xiangfangensis	PRJNA259658	SAMN04431011	Comprehensive Genome Analysis of Carbapenemase-Producing Enterobacter spp New Insights into Phylogeny Population Structure and Resistance Mechanisms	-	-	-	-	-	-	-	-	-	-	-	-	-	-	-
patric837	1329813.3	C3	HIGH	Enterobacter hormaechei subsp. hoffmannii	PRJNA201919	SAMN02138544	-	-	-	-	-	-	-	-	-	-	-	-	-	-	-	-
patric838	1329856.3	C4	HIGH	Enterobacter roggenkampii	PRJNA201997	SAMN02138617	-	ECL_01758	99.22	78.18	-	-	-	ECL_01760	86.3	67.96	ECL_01761	100.0	78.01	ECL_01762	98.69	75.28
patric839	158836.60	C3	HIGH	Enterobacter hormaechei subsp. hoffmannii	PRJDB6127	SAMD00089478	Molecular Characterization of IMP 1 Producing Enterobacter cloacae Complex Isolates in Tokyo	-	-	-	-	-	-	-	-	-	-	-	-	-	-	-
patric84	550.263	C2	HIGH	Enterobacter kobei	PRJNA272863	SAMN03333155	Clonal dissemination of Enterobacter cloacae Harboring blaKPC 3 in the Upper Midwestern United States	ECL_01758	99.94	78.51	ECL_01759	91.36	76.73	ECL_01760	82.69	68.52	ECL_01761	100.0	77.02	ECL_01762	98.69	74.53
patric840	1643815.4	C2	HIGH	Enterobacter kobei	PRJNA259658	SAMN03495976	Comprehensive Genome Analysis of Carbapenemase-Producing Enterobacter spp New Insights into Phylogeny Population Structure and Resistance Mechanisms	ECL_01758	99.94	78.28	ECL_01759	91.36	76.61	ECL_01760	82.69	68.52	ECL_01761	100.0	77.02	ECL_01762	98.69	74.15
patric842	1296536.45	C6	HIGH	Enterobacter hormaechei subsp. xiangfangensis	PRJNA472443	SAMN09435811	-	-	-	-	-	-	-	-	-	-	-	-	-	-	-	-
patric843	158836.89	C3	HIGH	Enterobacter hormaechei subsp. hoffmannii	PRJDB6127	SAMD00089498	Molecular Characterization of IMP 1 Producing Enterobacter cloacae Complex Isolates in Tokyo	-	-	-	-	-	-	-	-	-	-	-	-	-	-	-
patric844	550.555	C3	HIGH	Enterobacter hormaechei subsp. hoffmannii	PRJNA259658	SAMN04431014	Comprehensive Genome Analysis of Carbapenemase-Producing Enterobacter spp New Insights into Phylogeny Population Structure and Resistance Mechanisms	-	-	-	-	-	-	-	-	-	-	-	-	-	-	-
patric845	299767.5	C5	HIGH	Enterobacter ludwigii	PRJNA290024	SAMN03861996	Characterization of a Novel Putative Xer Dependent Integrative Mobile Element Carrying the blaNMC A Carbapenemase Gene Inserted into the Chromosome of Members of the Enterobacter cloacae Complex	-	-	-	-	-	-	-	-	-	-	-	-	-	-	-
patric846	158836.76	C3	HIGH	Enterobacter hormaechei subsp. hoffmannii	PRJDB6127	SAMD00089465	Molecular Characterization of IMP 1 Producing Enterobacter cloacae Complex Isolates in Tokyo	-	-	-	-	-	-	-	-	-	-	-	-	-	-	-
patric847	158836.62	C3	HIGH	Enterobacter hormaechei subsp. hoffmannii	PRJDB6127	SAMD00089483	Molecular Characterization of IMP 1 Producing Enterobacter cloacae Complex Isolates in Tokyo	-	-	-	-	-	-	-	-	-	-	-	-	-	-	-
patric848	550.541	C6	HIGH	Enterobacter hormaechei subsp. xiangfangensis	PRJNA259658	SAMN04431013	Comprehensive Genome Analysis of Carbapenemase-Producing Enterobacter spp New Insights into Phylogeny Population Structure and Resistance Mechanisms	-	-	-	-	-	-	-	-	-	-	-	-	-	-	-
patric849	550.794	C8	HIGH	Enterobacter hormaechei subsp. steigerwaltii	PRJEB5065	SAMEA2273437	Recent independent emergence of multiple multidrug resistant Serratia marcescens clones within the United Kingdom and Ireland	-	-	-	-	-	-	-	-	-	-	-	-	-	-	-
patric85	550.277	C6	HIGH	Enterobacter hormaechei subsp. xiangfangensis	PRJNA272863	SAMN03333147	Clonal dissemination of Enterobacter cloacae Harboring blaKPC 3 in the Upper Midwestern United States	-	-	-	-	-	-	-	-	-	-	-	-	-	-	-
patric850	550.958	C3	HIGH	Enterobacter hormaechei subsp. hoffmannii	PRJEB5065	SAMEA2273271	Recent independent emergence of multiple multidrug resistant Serratia marcescens clones within the United Kingdom and Ireland	-	-	-	-	-	-	-	-	-	-	-	-	-	-	-
patric851	550.780	C3	HIGH	Enterobacter hormaechei subsp. hoffmannii	PRJEB5065	SAMEA2273423	Recent independent emergence of multiple multidrug resistant Serratia marcescens clones within the United Kingdom and Ireland	-	-	-	-	-	-	-	-	-	-	-	-	-	-	-
patric852	336306.34	C6	HIGH	Enterobacter hormaechei subsp. xiangfangensis	PRJNA390433	SAMN07234405	-	-	-	-	-	-	-	-	-	-	-	-	-	-	-	-
patric853	550.964	C9	HIGH	Enterobacter bugandensis	PRJEB5065	SAMEA2273277	Recent independent emergence of multiple multidrug resistant Serratia marcescens clones within the United Kingdom and Ireland	ECL_01758	99.94	78.24	-	-	-	ECL_01760	83.72	67.38	ECL_01761	99.86	78.75	ECL_01762	98.41	75.17
patric854	301102.55	C6	HIGH	Enterobacter hormaechei subsp. oharae	PRJNA472443	SAMN09435825	-	-	-	-	-	-	-	-	-	-	-	-	-	-	-	-
patric855	550.743	C8	HIGH	Enterobacter hormaechei subsp. steigerwaltii	PRJEB5065	SAMEA2273398	Recent independent emergence of multiple multidrug resistant Serratia marcescens clones within the United Kingdom and Ireland	-	-	-	-	-	-	-	-	-	-	-	-	-	-	-
patric856	1329811.3	C3	HIGH	Enterobacter hormaechei subsp. hoffmannii	PRJNA201917	SAMN02138542	-	-	-	-	-	-	-	-	-	-	-	-	-	-	-	-
patric857	1329854.3	C3	HIGH	Enterobacter hormaechei subsp. hoffmannii	PRJNA201992	SAMN02138614	-	-	-	-	-	-	-	-	-	-	-	-	-	-	-	-
patric858	550.1121	C2	HIGH	Enterobacter kobei	PRJNA271899	SAMN04521927	-	ECL_01758	99.94	78.31	ECL_01759	91.03	76.81	ECL_01760	82.69	68.52	ECL_01761	100.0	77.02	ECL_01762	98.69	74.43
patric859	2080661.3	C1	HIGH	Enterobacter asburiae	PRJNA430813	SAMN06040421	Genomic ANalysis of Hospital Plumbing Reveals Diverse Reservoir of Bacterial Plasmids Conferring Carbapenem Resistance	ECL_01758	99.97	78.59	ECL_01759	92.69	77.18	ECL_01760	83.2	68.01	ECL_01761	99.86	79.18	ECL_01762	98.69	75.76
patric860	1444288.3	C4	HIGH	Enterobacter roggenkampii	PRJNA233558	SAMN02592616	-	ECL_01758	99.19	78.38	-	-	-	ECL_01760	86.3	67.96	ECL_01761	100.0	78.16	ECL_01762	98.69	74.81
patric862	550.1653	C4	HIGH	Enterobacter roggenkampii	PRJNA482007	SAMN09694006	-	ECL_01758	99.22	78.6	-	-	-	ECL_01760	86.3	68.56	ECL_01761	100.0	77.73	ECL_01762	98.69	75.09
patric863	550.838	C3	HIGH	Enterobacter hormaechei subsp. hoffmannii	PRJEB5065	SAMEA2273144	Recent independent emergence of multiple multidrug resistant Serratia marcescens clones within the United Kingdom and Ireland	-	-	-	-	-	-	-	-	-	-	-	-	-	-	-
patric865	550.804	C3	HIGH	Enterobacter hormaechei subsp. hoffmannii	PRJEB5065	SAMEA2273448	Recent independent emergence of multiple multidrug resistant Serratia marcescens clones within the United Kingdom and Ireland	-	-	-	-	-	-	-	-	-	-	-	-	-	-	-
patric866	550.810	C1	HIGH	Enterobacter asburiae	PRJEB5065	SAMEA2273456	Recent independent emergence of multiple multidrug resistant Serratia marcescens clones within the United Kingdom and Ireland	ECL_01758	99.97	78.5	ECL_01759	92.8	77.21	ECL_01760	83.2	67.39	ECL_01761	99.86	79.6	ECL_01762	98.69	75.47
patric867	550.151	C2	HIGH	Enterobacter kobei	PRJNA251384	SAMN02821150	Single molecule sequencing to track plasmid diversity of hospital associated carbapenemase-producing Enterobacteriaceae	ECL_01758	99.94	78.31	ECL_01759	91.36	76.61	ECL_01760	82.69	68.52	ECL_01761	100.0	77.02	ECL_01762	98.69	74.15
patric868	1410031.3	C3	HIGH	Enterobacter hormaechei subsp. hoffmannii	PRJNA223618	SAMN03486506	-	-	-	-	-	-	-	-	-	-	-	-	-	-	-	-
patric87	550.511	C1	HIGH	Enterobacter asburiae	PRJNA259658	SAMN04407772	Comprehensive Genome Analysis of Carbapenemase-Producing Enterobacter spp New Insights into Phylogeny Population Structure and Resistance Mechanisms	ECL_01758	99.97	78.88	ECL_01759	92.8	76.85	ECL_01760	83.2	67.7	ECL_01761	99.86	79.46	ECL_01762	98.78	75.55
patric870	208224.17	C4	HIGH	Enterobacter chengduensis	PRJNA361484	SAMN06887675	-	ECL_01758	99.35	78.53	-	-	-	ECL_01760	96.38	68.27	ECL_01761	100.0	79.01	ECL_01762	98.41	76.58
patric871	550.390	C8	HIGH	Enterobacter hormaechei subsp. steigerwaltii	PRJNA259658	SAMN03732703	Comprehensive Genome Analysis of Carbapenemase-Producing Enterobacter spp New Insights into Phylogeny Population Structure and Resistance Mechanisms	-	-	-	-	-	-	-	-	-	-	-	-	-	-	-
patric872	158836.194	C6	HIGH	Enterobacter hormaechei subsp. xiangfangensis	PRJNA486006	SAMN09832881	-	-	-	-	-	-	-	-	-	-	-	-	-	-	-	-
patric874	1686398.3	C8	HIGH	Enterobacter hormaechei subsp. steigerwaltii	PRJNA271899	SAMN03280190	-	-	-	-	-	-	-	-	-	-	-	-	-	-	-	-
patric875	1812935.4	C4	HIGH	Enterobacter roggenkampii	PRJNA259658	SAMN04578339	Comprehensive Genome Analysis of Carbapenemase-Producing Enterobacter spp New Insights into Phylogeny Population Structure and Resistance Mechanisms	ECL_01758	99.26	78.14	-	-	-	ECL_01760	86.3	67.96	ECL_01761	100.0	77.87	ECL_01762	98.69	75.0
patric876	550.421	C1	HIGH	Enterobacter asburiae	PRJNA267549	SAMN03197138	A Year of Infection in the Intensive Care Unit Prospective Whole Genome Sequencing of Bacterial Clinical Isolates Reveals Cryptic Transmissions and Novel Microbiota	ECL_01758	99.84	78.92	ECL_01759	92.69	77.18	ECL_01760	82.69	68.21	ECL_01761	99.86	79.18	ECL_01762	98.69	75.95
patric877	299766.19	C8	HIGH	Enterobacter hormaechei subsp. steigerwaltii	PRJNA259658	SAMN04252943	Comprehensive Genome Analysis of Carbapenemase-Producing Enterobacter spp New Insights into Phylogeny Population Structure and Resistance Mechanisms	-	-	-	-	-	-	-	-	-	-	-	-	-	-	-
patric878	550.347	C6	HIGH	Enterobacter hormaechei subsp. xiangfangensis	PRJNA272863	SAMN03333181	Clonal dissemination of Enterobacter cloacae Harboring blaKPC 3 in the Upper Midwestern United States	-	-	-	-	-	-	-	-	-	-	-	-	-	-	-
patric879	550.353	C8	HIGH	Enterobacter hormaechei subsp. steigerwaltii	PRJNA271006	SAMN03277200	-	-	-	-	-	-	-	-	-	-	-	-	-	-	-	-
patric88	550.920	C1	HIGH	Enterobacter asburiae	PRJEB5065	SAMEA2273236	Recent independent emergence of multiple multidrug resistant Serratia marcescens clones within the United Kingdom and Ireland	ECL_01758	99.97	78.33	ECL_01759	92.69	77.3	ECL_01760	83.2	67.08	ECL_01761	99.86	79.18	ECL_01762	98.69	75.19
patric880	550.1531	C8	HIGH	Enterobacter hormaechei subsp. steigerwaltii	PRJNA438983	SAMN08737248	-	-	-	-	-	-	-	-	-	-	-	-	-	-	-	-
patric881	299766.25	C8	HIGH	Enterobacter hormaechei subsp. steigerwaltii	PRJNA259658	SAMN04572596	Comprehensive Genome Analysis of Carbapenemase-Producing Enterobacter spp New Insights into Phylogeny Population Structure and Resistance Mechanisms	-	-	-	-	-	-	-	-	-	-	-	-	-	-	-
patric883	299766.31	C8	HIGH	Enterobacter hormaechei subsp. steigerwaltii	PRJNA259658	SAMN04572703	Comprehensive Genome Analysis of Carbapenemase-Producing Enterobacter spp New Insights into Phylogeny Population Structure and Resistance Mechanisms	-	-	-	-	-	-	-	-	-	-	-	-	-	-	-
patric884	550.409	C8	HIGH	Enterobacter hormaechei subsp. steigerwaltii	PRJNA259658	SAMN03732697	Comprehensive Genome Analysis of Carbapenemase-Producing Enterobacter spp New Insights into Phylogeny Population Structure and Resistance Mechanisms	-	-	-	-	-	-	-	-	-	-	-	-	-	-	-
patric886	299766.30	C8	HIGH	Enterobacter hormaechei subsp. steigerwaltii	PRJNA259658	SAMN04572592	Comprehensive Genome Analysis of Carbapenemase-Producing Enterobacter spp New Insights into Phylogeny Population Structure and Resistance Mechanisms	-	-	-	-	-	-	-	-	-	-	-	-	-	-	-
patric887	1971395.3	C2	HIGH	Enterobacter kobei	PRJNA279652	SAMN03455972	Whole Genome Sequencing Overrules a Suspected Case of Carbapenem Resistant Enterobacter cloacae Transmission	ECL_01758	99.94	78.28	ECL_01759	91.36	76.61	ECL_01760	82.69	68.52	ECL_01761	100.0	77.02	ECL_01762	98.69	74.15
patric889	550.408	C8	HIGH	Enterobacter hormaechei subsp. steigerwaltii	PRJNA259658	SAMN03732698	Comprehensive Genome Analysis of Carbapenemase-Producing Enterobacter spp New Insights into Phylogeny Population Structure and Resistance Mechanisms	-	-	-	-	-	-	-	-	-	-	-	-	-	-	-
patric89	550.934	C8	HIGH	Enterobacter hormaechei subsp. steigerwaltii	PRJEB5065	SAMEA2273248	Recent independent emergence of multiple multidrug resistant Serratia marcescens clones within the United Kingdom and Ireland	-	-	-	-	-	-	-	-	-	-	-	-	-	-	-
patric890	550.1530	C3	HIGH	Enterobacter hormaechei subsp. hoffmannii	PRJNA439271	SAMN08743197	-	-	-	-	-	-	-	-	-	-	-	-	-	-	-	-
patric892	299766.24	C8	HIGH	Enterobacter hormaechei subsp. steigerwaltii	PRJNA259658	SAMN04572599	Comprehensive Genome Analysis of Carbapenemase-Producing Enterobacter spp New Insights into Phylogeny Population Structure and Resistance Mechanisms	-	-	-	-	-	-	-	-	-	-	-	-	-	-	-
patric893	550.352	C9	HIGH	Enterobacter chengduensis	PRJNA271006	SAMN03277196	-	-	-	-	-	-	-	-	-	-	-	-	-	-	-	-
patric894	550.434	C8	HIGH	Enterobacter hormaechei subsp. steigerwaltii	PRJNA267549	SAMN03197187	A Year of Infection in the Intensive Care Unit Prospective Whole Genome Sequencing of Bacterial Clinical Isolates Reveals Cryptic Transmissions and Novel Microbiota	-	-	-	-	-	-	-	-	-	-	-	-	-	-	-
patric895	550.346	C9	HIGH	Enterobacter bugandensis	PRJNA272863	SAMN03333182	Clonal dissemination of Enterobacter cloacae Harboring blaKPC 3 in the Upper Midwestern United States	ECL_01758	99.94	78.34	-	-	-	ECL_01760	83.72	67.68	ECL_01761	99.86	79.18	ECL_01762	98.41	75.35
patric896	299766.18	C8	HIGH	Enterobacter hormaechei subsp. steigerwaltii	PRJNA259658	SAMN04252937	Comprehensive Genome Analysis of Carbapenemase-Producing Enterobacter spp New Insights into Phylogeny Population Structure and Resistance Mechanisms	-	-	-	-	-	-	-	-	-	-	-	-	-	-	-
patric897	1659706.3	C9	HIGH	Enterobacter bugandensis	PRJNA259658	SAMN03732693	Comprehensive Genome Analysis of Carbapenemase-Producing Enterobacter spp New Insights into Phylogeny Population Structure and Resistance Mechanisms	ECL_01758	99.84	78.46	-	-	-	ECL_01760	83.72	67.68	ECL_01761	99.86	79.46	ECL_01762	98.41	74.98
patric898	1812935.5	C4	HIGH	Enterobacter roggenkampii	PRJNA259658	SAMN04578338	Comprehensive Genome Analysis of Carbapenemase-Producing Enterobacter spp New Insights into Phylogeny Population Structure and Resistance Mechanisms	ECL_01758	99.22	78.31	-	-	-	ECL_01760	86.3	67.66	ECL_01761	100.0	78.16	ECL_01762	98.69	75.09
patric9	550.937	C8	HIGH	Enterobacter hormaechei subsp. steigerwaltii	PRJEB5065	SAMEA2273128	Recent independent emergence of multiple multidrug resistant Serratia marcescens clones within the United Kingdom and Ireland	-	-	-	-	-	-	-	-	-	-	-	-	-	-	-
patric90	550.908	C1	HIGH	Enterobacter asburiae	PRJEB5065	SAMEA2273216	Recent independent emergence of multiple multidrug resistant Serratia marcescens clones within the United Kingdom and Ireland	ECL_01758	99.97	78.33	ECL_01759	92.69	77.3	ECL_01760	83.2	67.08	ECL_01761	99.86	79.18	ECL_01762	98.69	75.19
patric900	301102.3	C6	HIGH	Enterobacter hormaechei subsp. xiangfangensis	PRJNA264581	SAMN03135815	-	-	-	-	-	-	-	-	-	-	-	-	-	-	-	-
patric902	550.391	C8	HIGH	Enterobacter hormaechei subsp. steigerwaltii	PRJNA259658	SAMN03732702	Comprehensive Genome Analysis of Carbapenemase-Producing Enterobacter spp New Insights into Phylogeny Population Structure and Resistance Mechanisms	-	-	-	-	-	-	-	-	-	-	-	-	-	-	-
patric903	550.150	C11	HIGH	Enterobacter cloacae	PRJNA259401	SAMN03005138	-	ECL_01758	99.87	98.26	ECL_01759	100.0	98.56	ECL_01760	100.0	99.48	ECL_01761	100.0	98.87	ECL_01762	100.0	99.53
patric904	550.144	C6	HIGH	Enterobacter hormaechei subsp. xiangfangensis	PRJNA259658	SAMN03012824	Comprehensive Genome Analysis of Carbapenemase-Producing Enterobacter spp New Insights into Phylogeny Population Structure and Resistance Mechanisms	-	-	-	-	-	-	-	-	-	-	-	-	-	-	-
patric906	550.811	C6	HIGH	Enterobacter hormaechei subsp. oharae	PRJEB5065	SAMEA2273133	Recent independent emergence of multiple multidrug resistant Serratia marcescens clones within the United Kingdom and Ireland	-	-	-	-	-	-	-	-	-	-	-	-	-	-	-
patric907	550.1097	C4	HIGH	Enterobacter roggenkampii	PRJNA374469	SAMN06323809	-	ECL_01758	99.22	78.34	-	-	-	ECL_01760	86.3	67.96	ECL_01761	100.0	78.16	ECL_01762	98.69	75.19
patric908	550.805	C8	HIGH	Enterobacter hormaechei subsp. steigerwaltii	PRJEB5065	SAMEA2273449	Recent independent emergence of multiple multidrug resistant Serratia marcescens clones within the United Kingdom and Ireland	-	-	-	-	-	-	-	-	-	-	-	-	-	-	-
patric909	550.839	C8	HIGH	Enterobacter hormaechei subsp. steigerwaltii	PRJEB5065	SAMEA2273475	Recent independent emergence of multiple multidrug resistant Serratia marcescens clones within the United Kingdom and Ireland	-	-	-	-	-	-	-	-	-	-	-	-	-	-	-
patric91	1329840.3	C8	HIGH	Enterobacter hormaechei subsp. steigerwaltii	PRJNA202039	SAMN02138658	-	-	-	-	-	-	-	-	-	-	-	-	-	-	-	-
patric910	550.1120	C8	HIGH	Enterobacter hormaechei subsp. steigerwaltii	PRJNA271899	SAMN04521851	-	-	-	-	-	-	-	-	-	-	-	-	-	-	-	-
patric911	550.1646	C6	HIGH	Enterobacter hormaechei subsp. oharae	PRJNA433857	SAMN08519295	Phenotypic characterization and whole genome analysis of extended-spectrum beta-lactamase-producing bacteria isolated from dogs in Germany	-	-	-	-	-	-	-	-	-	-	-	-	-	-	-
patric912	550.742	C6	HIGH	Enterobacter hormaechei subsp. xiangfangensis	PRJEB5065	SAMEA2273396	Recent independent emergence of multiple multidrug resistant Serratia marcescens clones within the United Kingdom and Ireland	-	-	-	-	-	-	-	-	-	-	-	-	-	-	-
patric915	550.781	C4	HIGH	Enterobacter roggenkampii	PRJEB5065	SAMEA2273425	Recent independent emergence of multiple multidrug resistant Serratia marcescens clones within the United Kingdom and Ireland	ECL_01758	99.22	78.6	-	-	-	ECL_01760	86.3	68.56	ECL_01761	100.0	77.59	ECL_01762	98.69	75.0
patric916	550.959	C6	HIGH	Enterobacter hormaechei subsp. oharae	PRJEB5065	SAMEA2273272	Recent independent emergence of multiple multidrug resistant Serratia marcescens clones within the United Kingdom and Ireland	-	-	-	-	-	-	-	-	-	-	-	-	-	-	-
patric918	550.795	C3	HIGH	Enterobacter hormaechei subsp. hoffmannii	PRJEB5065	SAMEA2273439	Recent independent emergence of multiple multidrug resistant Serratia marcescens clones within the United Kingdom and Ireland	-	-	-	-	-	-	-	-	-	-	-	-	-	-	-
patric919	158836.63	C3	HIGH	Enterobacter hormaechei subsp. hoffmannii	PRJDB6127	SAMD00089484	Molecular Characterization of IMP 1 Producing Enterobacter cloacae Complex Isolates in Tokyo	-	-	-	-	-	-	-	-	-	-	-	-	-	-	-
patric92	2027919.3	C6	HIGH	Enterobacter hormaechei subsp. xiangfangensis	PRJNA418660	SAMN08031325	-	-	-	-	-	-	-	-	-	-	-	-	-	-	-	-
patric921	550.540	C8	HIGH	Enterobacter hormaechei subsp. steigerwaltii	PRJNA259658	SAMN04431023	Comprehensive Genome Analysis of Carbapenemase-Producing Enterobacter spp New Insights into Phylogeny Population Structure and Resistance Mechanisms	-	-	-	-	-	-	-	-	-	-	-	-	-	-	-
patric922	1329835.3	C3	HIGH	Enterobacter hormaechei subsp. hoffmannii	PRJNA201967	SAMN02138592	-	-	-	-	-	-	-	-	-	-	-	-	-	-	-	-
patric923	550.554	C8	HIGH	Enterobacter hormaechei subsp. steigerwaltii	PRJNA259658	SAMN04431006	Comprehensive Genome Analysis of Carbapenemase-Producing Enterobacter spp New Insights into Phylogeny Population Structure and Resistance Mechanisms	-	-	-	-	-	-	-	-	-	-	-	-	-	-	-
patric924	158836.77	C3	HIGH	Enterobacter hormaechei subsp. hoffmannii	PRJDB6127	SAMD00089469	Molecular Characterization of IMP 1 Producing Enterobacter cloacae Complex Isolates in Tokyo	-	-	-	-	-	-	-	-	-	-	-	-	-	-	-
patric925	158836.88	C3	HIGH	Enterobacter hormaechei subsp. hoffmannii	PRJDB6127	SAMD00089496	Molecular Characterization of IMP 1 Producing Enterobacter cloacae Complex Isolates in Tokyo	-	-	-	-	-	-	-	-	-	-	-	-	-	-	-
patric930	550.269	C6	HIGH	Enterobacter hormaechei subsp. xiangfangensis	PRJNA272863	SAMN03333151	Clonal dissemination of Enterobacter cloacae Harboring blaKPC 3 in the Upper Midwestern United States	-	-	-	-	-	-	-	-	-	-	-	-	-	-	-
patric931	550.533	C6	HIGH	Enterobacter hormaechei subsp. oharae	PRJNA259658	SAMN04430990	Comprehensive Genome Analysis of Carbapenemase-Producing Enterobacter spp New Insights into Phylogeny Population Structure and Resistance Mechanisms	-	-	-	-	-	-	-	-	-	-	-	-	-	-	-
patric933	158836.10	C3	HIGH	Enterobacter hormaechei subsp. hoffmannii	PRJNA259658	SAMN04252898	Comprehensive Genome Analysis of Carbapenemase-Producing Enterobacter spp New Insights into Phylogeny Population Structure and Resistance Mechanisms	-	-	-	-	-	-	-	-	-	-	-	-	-	-	-
patric934	550.527	C4	HIGH	Enterobacter roggenkampii	PRJNA259658	SAMN04407767	Comprehensive Genome Analysis of Carbapenemase-Producing Enterobacter spp New Insights into Phylogeny Population Structure and Resistance Mechanisms	ECL_01758	72.87	78.22	-	-	-	ECL_01760	86.3	67.66	ECL_01761	100.0	77.87	ECL_01762	98.69	74.72
patric935	550.916	C6	HIGH	Enterobacter hormaechei subsp. oharae	PRJEB5065	SAMEA2273234	Recent independent emergence of multiple multidrug resistant Serratia marcescens clones within the United Kingdom and Ireland	-	-	-	-	-	-	-	-	-	-	-	-	-	-	-
patric936	550.902	C1	HIGH	Enterobacter asburiae	PRJEB5065	SAMEA2273206	Recent independent emergence of multiple multidrug resistant Serratia marcescens clones within the United Kingdom and Ireland	ECL_01758	99.97	78.46	ECL_01759	90.25	77.67	ECL_01760	83.2	68.32	ECL_01761	99.86	79.32	ECL_01762	98.78	75.55
patric937	1659718.3	C2	HIGH	Enterobacter kobei	PRJNA259658	SAMN03732729	Comprehensive Genome Analysis of Carbapenemase-Producing Enterobacter spp New Insights into Phylogeny Population Structure and Resistance Mechanisms	ECL_01758	99.94	78.18	ECL_01759	91.36	76.61	ECL_01760	82.69	68.52	ECL_01761	100.0	77.3	ECL_01762	98.69	74.43
patric938	2080666.3	C2	HIGH	Enterobacter kobei	PRJNA430813	SAMN06040376	Genomic ANalysis of Hospital Plumbing Reveals Diverse Reservoir of Bacterial Plasmids Conferring Carbapenem Resistance	ECL_01758	99.94	78.31	ECL_01759	91.36	76.61	ECL_01760	82.69	68.52	ECL_01761	100.0	77.02	ECL_01762	98.69	74.15
patric939	550.719	C3	HIGH	Enterobacter hormaechei subsp. hoffmannii	PRJEB5065	SAMEA2273357	Recent independent emergence of multiple multidrug resistant Serratia marcescens clones within the United Kingdom and Ireland	-	-	-	-	-	-	-	-	-	-	-	-	-	-	-
patric94	550.707	C6	HIGH	Enterobacter hormaechei subsp. xiangfangensis	PRJEB5065	SAMEA2273344	Recent independent emergence of multiple multidrug resistant Serratia marcescens clones within the United Kingdom and Ireland	-	-	-	-	-	-	-	-	-	-	-	-	-	-	-
patric941	550.731	C8	HIGH	Enterobacter hormaechei subsp. steigerwaltii	PRJEB5065	SAMEA2273378	Recent independent emergence of multiple multidrug resistant Serratia marcescens clones within the United Kingdom and Ireland	-	-	-	-	-	-	-	-	-	-	-	-	-	-	-
patric942	301102.33	C6	HIGH	Enterobacter hormaechei subsp. xiangfangensis	PRJNA259658	SAMN04572684	Comprehensive Genome Analysis of Carbapenemase-Producing Enterobacter spp New Insights into Phylogeny Population Structure and Resistance Mechanisms	-	-	-	-	-	-	-	-	-	-	-	-	-	-	-
patric943	301102.27	C6	HIGH	Enterobacter hormaechei subsp. xiangfangensis	PRJNA259658	SAMN04252946	Comprehensive Genome Analysis of Carbapenemase-Producing Enterobacter spp New Insights into Phylogeny Population Structure and Resistance Mechanisms	-	-	-	-	-	-	-	-	-	-	-	-	-	-	-
patric944	1329853.3	C8	HIGH	Enterobacter hormaechei subsp. steigerwaltii	PRJNA201988	SAMN02138610	-	-	-	-	-	-	-	-	-	-	-	-	-	-	-	-
patric945	550.725	C3	HIGH	Enterobacter hormaechei subsp. hoffmannii	PRJEB5065	SAMEA2273364	Recent independent emergence of multiple multidrug resistant Serratia marcescens clones within the United Kingdom and Ireland	-	-	-	-	-	-	-	-	-	-	-	-	-	-	-
patric946	1329816.3	C6	HIGH	Enterobacter hormaechei subsp. xiangfangensis	PRJNA201922	SAMN02138547	-	-	-	-	-	-	-	-	-	-	-	-	-	-	-	-
patric947	61645.72	C1	HIGH	Enterobacter asburiae	PRJNA246471	SAMN03733641	Klebsiella pneumoniae carbapenemase KPC-producing K pneumoniae at a single institution insights into endemicity from whole genome sequencing	ECL_01758	99.97	78.43	ECL_01759	92.47	77.17	ECL_01760	83.2	68.01	ECL_01761	99.86	79.32	ECL_01762	98.69	75.76
patric948	550.862	C3	HIGH	Enterobacter hormaechei subsp. hoffmannii	PRJEB5065	SAMEA2273166	Recent independent emergence of multiple multidrug resistant Serratia marcescens clones within the United Kingdom and Ireland	-	-	-	-	-	-	-	-	-	-	-	-	-	-	-
patric949	1247402.3	C11	HIGH	Enterobacter cloacae	PRJNA305304	SAMN04324026	-	ECL_01758	100.0	98.77	ECL_01759	100.0	99.0	ECL_01760	100.0	99.74	ECL_01761	100.0	98.3	ECL_01762	100.0	98.78
patric95	301102.11	C6	HIGH	Enterobacter hormaechei subsp. xiangfangensis	PRJNA259658	SAMN04252904	Comprehensive Genome Analysis of Carbapenemase-Producing Enterobacter spp New Insights into Phylogeny Population Structure and Resistance Mechanisms	-	-	-	-	-	-	-	-	-	-	-	-	-	-	-
patric950	550.876	C6	HIGH	Enterobacter hormaechei subsp. oharae	PRJEB5065	SAMEA2273184	Recent independent emergence of multiple multidrug resistant Serratia marcescens clones within the United Kingdom and Ireland	-	-	-	-	-	-	-	-	-	-	-	-	-	-	-
patric951	61645.66	C1	HIGH	Enterobacter asburiae	PRJNA259658	SAMN03732731	Comprehensive Genome Analysis of Carbapenemase-Producing Enterobacter spp New Insights into Phylogeny Population Structure and Resistance Mechanisms	ECL_01758	99.97	78.88	ECL_01759	92.8	76.85	ECL_01760	83.2	67.7	ECL_01761	99.86	79.46	ECL_01762	98.78	75.55
patric952	550.686	C8	HIGH	Enterobacter hormaechei subsp. steigerwaltii	PRJEB5065	SAMEA2273311	Recent independent emergence of multiple multidrug resistant Serratia marcescens clones within the United Kingdom and Ireland	-	-	-	-	-	-	-	-	-	-	-	-	-	-	-
patric953	550.692	C3	HIGH	Enterobacter hormaechei subsp. hoffmannii	PRJEB5065	SAMEA2273330	Recent independent emergence of multiple multidrug resistant Serratia marcescens clones within the United Kingdom and Ireland	-	-	-	-	-	-	-	-	-	-	-	-	-	-	-
patric954	1400149.3	C8	HIGH	Enterobacter hormaechei subsp. steigerwaltii	PRJNA219280	SAMN02356610	-	-	-	-	-	-	-	-	-	-	-	-	-	-	-	-
patric955	550.679	C1	HIGH	Enterobacter asburiae	PRJEB5065	SAMEA2273207	Recent independent emergence of multiple multidrug resistant Serratia marcescens clones within the United Kingdom and Ireland	ECL_01758	99.97	78.33	ECL_01759	92.69	77.3	ECL_01760	83.2	67.08	ECL_01761	99.86	79.04	ECL_01762	98.69	75.19
patric956	1619245.3	C7	HIGH	Enterobacter hormaechei ATCC 49162	PRJNA259658	SAMN03283654	Comprehensive Genome Analysis of Carbapenemase-Producing Enterobacter spp New Insights into Phylogeny Population Structure and Resistance Mechanisms	-	-	-	-	-	-	-	-	-	-	-	-	-	-	-
patric957	550.645	C6	HIGH	Enterobacter hormaechei subsp. oharae	PRJEB5065	SAMEA2273317	Recent independent emergence of multiple multidrug resistant Serratia marcescens clones within the United Kingdom and Ireland	-	-	-	-	-	-	-	-	-	-	-	-	-	-	-
patric958	550.889	C8	HIGH	Enterobacter hormaechei subsp. steigerwaltii	PRJEB5065	SAMEA2273196	Recent independent emergence of multiple multidrug resistant Serratia marcescens clones within the United Kingdom and Ireland	-	-	-	-	-	-	-	-	-	-	-	-	-	-	-
patric959	550.651	C3	HIGH	Enterobacter hormaechei subsp. hoffmannii	PRJEB5065	SAMEA2273208	Recent independent emergence of multiple multidrug resistant Serratia marcescens clones within the United Kingdom and Ireland	-	-	-	-	-	-	-	-	-	-	-	-	-	-	-
patric96	550.713	C8	HIGH	Enterobacter hormaechei subsp. steigerwaltii	PRJEB5065	SAMEA2273350	Recent independent emergence of multiple multidrug resistant Serratia marcescens clones within the United Kingdom and Ireland	-	-	-	-	-	-	-	-	-	-	-	-	-	-	-
patric960	550.137	C6	HIGH	Enterobacter hormaechei subsp. xiangfangensis	PRJNA259658	SAMN03012830	Comprehensive Genome Analysis of Carbapenemase-Producing Enterobacter spp New Insights into Phylogeny Population Structure and Resistance Mechanisms	-	-	-	-	-	-	-	-	-	-	-	-	-	-	-
patric961	550.1594	C6	HIGH	Enterobacter hormaechei subsp. xiangfangensis	PRJEB23482	SAMEA4693175	-	-	-	-	-	-	-	-	-	-	-	-	-	-	-	-
patric963	550.1580	C6	HIGH	Enterobacter hormaechei subsp. xiangfangensis	PRJNA473381	SAMN09273076	-	-	-	-	-	-	-	-	-	-	-	-	-	-	-	-
patric964	550.484	C1	HIGH	Enterobacter asburiae	PRJNA267549	SAMN03197089	A Year of Infection in the Intensive Care Unit Prospective Whole Genome Sequencing of Bacterial Clinical Isolates Reveals Cryptic Transmissions and Novel Microbiota	ECL_01758	99.97	78.5	ECL_01759	92.8	77.21	ECL_01760	83.2	67.39	ECL_01761	99.86	79.6	ECL_01762	98.69	75.47
patric966	550.490	C8	HIGH	Enterobacter hormaechei subsp. steigerwaltii	PRJNA259658	SAMN03495968	Comprehensive Genome Analysis of Carbapenemase-Producing Enterobacter spp New Insights into Phylogeny Population Structure and Resistance Mechanisms	-	-	-	-	-	-	-	-	-	-	-	-	-	-	-
patric967	1439328.3	C4	HIGH	Enterobacter chengduensis	PRJNA234121	SAMN02581254	-	ECL_01758	99.35	78.53	-	-	-	ECL_01760	96.38	68.27	ECL_01761	100.0	79.01	ECL_01762	98.41	76.58
patric968	550.1231	C4	HIGH	Enterobacter roggenkampii	PRJNA393769	SAMN07448196	-	ECL_01758	99.22	78.31	-	-	-	ECL_01760	86.3	68.56	ECL_01761	100.0	78.16	ECL_01762	98.69	75.19
patric969	550.1225	C11	HIGH	Enterobacter cloacae	PRJNA393769	SAMN07448203	-	ECL_01758	100.0	98.55	ECL_01759	100.0	98.56	ECL_01760	100.0	99.22	ECL_01761	100.0	98.58	ECL_01762	100.0	99.06
patric971	158836.125	C8	HIGH	Enterobacter hormaechei subsp. steigerwaltii	PRJNA348753	SAMN06454341	Recovery of nearly 8000 metagenome assembled genomes substantially expands the tree of life	-	-	-	-	-	-	-	-	-	-	-	-	-	-	-
patric972	550.447	C9	HIGH	Enterobacter bugandensis	PRJNA267549	SAMN03197373	A Year of Infection in the Intensive Care Unit Prospective Whole Genome Sequencing of Bacterial Clinical Isolates Reveals Cryptic Transmissions and Novel Microbiota	ECL_01758	99.94	78.5	-	-	-	ECL_01760	83.72	67.68	ECL_01761	99.86	79.18	ECL_01762	98.41	75.07
patric974	158836.119	C6	HIGH	Enterobacter hormaechei subsp. xiangfangensis	PRJNA348753	SAMN06457282	Recovery of nearly 8000 metagenome assembled genomes substantially expands the tree of life	-	-	-	-	-	-	-	-	-	-	-	-	-	-	-
patric975	550.1219	C11	HIGH	Enterobacter cloacae	PRJNA393769	SAMN07448210	-	ECL_01758	100.0	98.64	ECL_01759	100.0	98.67	ECL_01760	100.0	99.22	ECL_01761	100.0	98.87	ECL_01762	100.0	98.97
patric978	299766.3	C8	HIGH	Enterobacter hormaechei subsp. steigerwaltii	PRJNA259658	SAMN04252959	Comprehensive Genome Analysis of Carbapenemase-Producing Enterobacter spp New Insights into Phylogeny Population Structure and Resistance Mechanisms	-	-	-	-	-	-	-	-	-	-	-	-	-	-	-
patric98	1329838.3	C5	HIGH	Enterobacter ludwigii	PRJNA202037	SAMN02138656	-	ECL_01758	98.77	73.96	ECL_01759	93.91	70.17	-	-	-	ECL_01761	99.15	69.2	ECL_01762	94.38	67.0
patric981	550.446	C9	HIGH	Enterobacter bugandensis	PRJNA267549	SAMN03197827	A Year of Infection in the Intensive Care Unit Prospective Whole Genome Sequencing of Bacterial Clinical Isolates Reveals Cryptic Transmissions and Novel Microbiota	ECL_01758	99.84	78.39	-	-	-	ECL_01760	83.72	68.6	ECL_01761	99.86	79.75	ECL_01762	98.41	74.88
patric985	550.1224	C10	HIGH	Enterobacter sichuanensis	PRJNA393769	SAMN07448204	-	-	-	-	-	-	-	-	-	-	-	-	-	-	-	-
patric986	1736702.3	C1	HIGH	Enterobacter asburiae	PRJNA295003	SAMN04158285	Molecular and epidemiological characterization of carbapenemase producing Enterobacteriaceae in Norway 2007 to 2014	ECL_01758	99.22	78.76	ECL_01759	92.69	77.18	ECL_01760	82.69	66.98	ECL_01761	99.86	79.89	ECL_01762	98.69	75.95
patric987	550.1230	C10	HIGH	Enterobacter sichuanensis	PRJNA393769	SAMN07448198	-	-	-	-	-	-	-	-	-	-	-	-	-	-	-	-
patric988	550.491	C6	HIGH	Enterobacter hormaechei subsp. oharae	PRJNA259658	SAMN03495965	Comprehensive Genome Analysis of Carbapenemase-Producing Enterobacter spp New Insights into Phylogeny Population Structure and Resistance Mechanisms	-	-	-	-	-	-	-	-	-	-	-	-	-	-	-
patric989	1259823.3	C8	HIGH	Enterobacter hormaechei subsp. steigerwaltii	PRJNA179500	SAMN02469368	-	-	-	-	-	-	-	-	-	-	-	-	-	-	-	-
patric990	550.485	C4	HIGH	Enterobacter roggenkampii	PRJNA267549	SAMN03197221	A Year of Infection in the Intensive Care Unit Prospective Whole Genome Sequencing of Bacterial Clinical Isolates Reveals Cryptic Transmissions and Novel Microbiota	ECL_01758	61.92	78.08	-	-	-	ECL_01760	86.3	67.96	ECL_01761	100.0	78.01	ECL_01762	98.69	74.18
patric991	299766.95	C8	HIGH	Enterobacter hormaechei subsp. steigerwaltii	PRJNA472443	SAMN09435818	-	-	-	-	-	-	-	-	-	-	-	-	-	-	-	-
patric993	2293101.3	C2	HIGH	Enterobacter kobei	PRJNA482748	SAMN09734844	-	ECL_01758	99.94	78.41	ECL_01759	91.36	76.73	ECL_01760	82.69	68.21	ECL_01761	100.0	76.74	ECL_01762	98.69	74.34
patric994	550.650	C3	HIGH	Enterobacter hormaechei subsp. hoffmannii	PRJEB5065	SAMEA2273309	Recent independent emergence of multiple multidrug resistant Serratia marcescens clones within the United Kingdom and Ireland	-	-	-	-	-	-	-	-	-	-	-	-	-	-	-
patric995	550.888	C8	HIGH	Enterobacter hormaechei subsp. steigerwaltii	PRJEB5065	SAMEA2273195	Recent independent emergence of multiple multidrug resistant Serratia marcescens clones within the United Kingdom and Ireland	-	-	-	-	-	-	-	-	-	-	-	-	-	-	-
patric996	550.136	C6	HIGH	Enterobacter hormaechei subsp. xiangfangensis	PRJNA259658	SAMN03012835	Comprehensive Genome Analysis of Carbapenemase-Producing Enterobacter spp New Insights into Phylogeny Population Structure and Resistance Mechanisms	-	-	-	-	-	-	-	-	-	-	-	-	-	-	-
patric997	550.644	C6	HIGH	Enterobacter hormaechei subsp. xiangfangensis	PRJEB5065	SAMEA2273292	Recent independent emergence of multiple multidrug resistant Serratia marcescens clones within the United Kingdom and Ireland	-	-	-	-	-	-	-	-	-	-	-	-	-	-	-
patric998	550.678	C8	HIGH	Enterobacter hormaechei subsp. steigerwaltii	PRJEB5065	SAMEA2273287	Recent independent emergence of multiple multidrug resistant Serratia marcescens clones within the United Kingdom and Ireland	-	-	-	-	-	-	-	-	-	-	-	-	-	-	-
patric999	550.693	C11	HIGH	Enterobacter cloacae	PRJEB5065	SAMEA2273331	Recent independent emergence of multiple multidrug resistant Serratia marcescens clones within the United Kingdom and Ireland	ECL_01758	100.0	98.87	ECL_01759	100.0	98.89	ECL_01760	100.0	100.0	ECL_01761	100.0	99.01	ECL_01762	100.0	98.5
Table S4: Genomes of Enterobacter cloacae strains that have been downloaded from two databases ncbi refseq (https://www.ncbi.nlm.nih.gov/refseq) and Patric database (https://www.patricbrc.org/).
